# Supplementary material for: Identification and Validation of NAC Transcription Factors Enhancing Phenolic Acid Production in Perilla frutescens
Source: Plants (Basel). 2026 Mar 17;15(6):922. doi: 10.3390/plants15060922 (PMC13030785; doi:10.3390/plants15060922)
Supplement: Supplementary file 1 [file plants-15-00922-s001.zip › Supplementary Table.xlsx]

## Sheet: Table S1
Table S1 Sequence information for 108 PfNAC
Query	Name	Sequence
PF0001G000091	PfNAC1	MCPPVQSPREIGLYWSDEQIISLLADYLPGSPLPENVIDDLSPFLNPPSNLPEGTVWYLVRSNEKKESVHGFWKAKGEACKVYSNTVINGWRTTLEYFEGLAPNGKITDWLMQEYMITPKELSDVYKPKEFRLLCSIFQCKDYSSRSEMNPQKCKTIIESKNINPVVSVNPETKINSDQDAGNKSEAKRESEVGAFPVVADPKPNSPLEEFSEAECFSRGDFLELDDLRDPESHSSSSQNSSCPSKLSEEYFGSSAFLRDIDEAVNSYKEEQLSSSGYRFSTSVVQNDVILQPPLSGTSVLCGPDVRADAIETSRTSSDTDKSLLTDKRVQGNSTKRHNPESKTEGTSNPQSAGAPSTSRNNAASPSEERKSGGSGRMKKFRTYFCFAAF
PF0001G000551	PfNAC2	MEAAAIGNNEEAAVLVDDNAYELASSAVDEMPPGFRFHPTDYEIINEYLLHKVIHRWFRAVAIGEINLNTCEPWDLPKKAKNMGEDEWFFFFEKETKYPTGMRTNRATPSGYWKATGKDKEIYNNNKHQKRVVVGMKKTLVFYKGRAPKGDKTNWVIHEYRLHGDFSAYNLSNHAKEKWVVCRVFHKKNGLVNTNPDSFVDRYLLDSPTPLPPLTDTEKPTSSFATHQQPDDHDHDHQFKPTSLMLNNLQELEDQNNLFSPHLTISSNNQYYYTNLNPNPYYSTKMLHLNSQPNLAYNQQHQDDGLIMSSSTIERYPINGADHNCTTSRILAPDHIYIGGKEPAAERVMCKVEPISLNSFAISPSQHTNCNKLESESKQLQCDEVEVDEGLCFSPNISD…
PF0001G000830	PfNAC3	MALFPLSLPLPSYNPTVDDYLSLDGWPSADNYQSVNDDYSDGGVLSSSSGDSDWRLSIPI GMKFRPTDEELIIHYLMPEFLHGSSHCRGIISYADIYDYDPHHLSALAYDHGDGKTYLYT RIKKIGKWKTNRSIKSNNDGKKYWRANQAATLIRGEGGNSIGKKIPPTYFHEKNEVKRAA YRTKWLMNEYQLEHHNSHHTSQELVLAVVYYSGRRRRDDDDNNNNER
PF0001G001672	PfNAC4	MEAAAIGNNEEEAVLVDDAYELASSAVDEMPPGFRFHPTDYEIINEYLLNKVIHRWFRAV AIGEINLNNCEPWDLPKKAKNMGEDEWFFFFEKETKYPTGLRTNRATPSGYWKATGKDKE IYNNNKHQKRVIVGMKKTLVFYKGRAPKGDKTNWVIHEYRLHGDFSAYNLSNHAKEKWVV CRVFHKKNGVVNSNPDSFVDRYLLDSPTPLPPLTDTEKPTSSFATHQQPDDDAHQFKPTS LMLNNLQELEDQNNLFSPHLTISSNNQYYYTNLNSNPYYSTKMLHLNSLPNIAYNQQHQD DGLIMSSSTIERYPMNGADGHYNYTTSRILAPDHIYIGGKEPAAERVMCKVEPISLNSFA MISPSQHTNCNKLESESKQLQCDEVEVDEGLCF…
PF0001G002158	PfNAC5	MAIAAAMNINQEDSTSKQDEHENDVVMPGFRFHPTEEELVEFYLRRKVEGKRFNVELITF LDLYPLAAIGEKEWYFYVPRDRKYRNGDRPNRVTTSGYWKATGADRMIRSENFRSIGLKK TLVFYSGKAPKGIRTSWIMNEYRLPQHETERLQKAEISLCRVYKRAGVEDHPSLPRCLPT KASSQQAARKQQESSSASRGLAIDGKITETSPSSSTDIGTSLALSHHQHNNVNSSYSINP LAPINIVDDHPTMKQQPNCPAIFSNNTIDDLHKLVHNYSSSSSQQSAAAINHHYNPTTNH VVPPNINLLSHFTALQPQPEAEPQPQQAGLGVNVVAAAAYSDRLWEWNAIKDYNNDLFK
PF0001G002376	PfNAC6	MEVGLGGAGPSMVKISNEEDDELSELPPGFRFHPTDEEIIMHYLLQKVIDRRFVARAIGE ADLNKCEPWDLPMKAKMGSKREWFFFFQRDRKYPTGMRTNRATESGYWKATGKDKEIYRG GRNLVGMKKTLVFYKGRAPKGEKTNWVMHEYRLEGNFSNYNFSRAAKEEFVVCRVFNKNT GIRRSLPSGVDLSRMDSFVDHLLAESPTAHAQYALPPLTDYPSSLNIERPSSSTFGGEDN YAHDESNANVGLNSSRVYLNNHKVKMQYDQRNLFVPPFSVPQIALSMTSSFPYNHHAPPS MTYQQHDDGLMMIPSFHDQTTSAFAFDPPSNLRPKMEHFSSNNSAVISHSQDTGLSIDQN VANNEITSKKAAFDDDDDDQELEGLGFSPNISD…
PF0002G000178	PfNAC7	MGLRDIGCTLPPGFRFYPSDEELVFHYLQKKVANEEVLRGTLIEIDLHTCEPWQLPDVAK LNSNEWYFFSFRDRKYTTGYRTNRATTSGYWKATGKDRAVLDPISRTVVGMRKTLVFYKN RAPNGIKSGWIMHEFRLENPHMPPKEDWVLCRVFYKSRGENGSNFSPQICCDHSTAGDTS PNLATSPTNEHALPNTHQNMITSFYQGQNPSTSVGLSPLHSGYFHMYREERDENVVPRPS TSNHNQRLVETKCEDDYGFLFDMSIDYSNGVASFLEDARFDNDSNSVFI
PF0002G000352	PfNAC8	MEKVSLMKNGVLRLPPGFRFHPTDEELVVQYLKRKVLSYPLPASIIPEVDVCKSDPWDLP GDSEQERYFFSTKEVKYPNGNRSNRATVSGYWKATGLDKQILTSRTHQPVGMKKTLVFYR GKPPKGCRTDWIMHEYRLITTTAKENWVLCRIFLKKRGNKTDDHEASAAAQVPVFYDFMA KERRADLNLLPANSSSGSSGITQISGKNEDSDDHQEESSSCNSFPSSFTRKQCSN
PF0002G000945	PfNAC9	MAPVGLPPGFRFHPTDEELVNYYLKRKIQGLEIELDIIPEVDLYKCEPWELAEKSFLPSR DPEWYFFGPRDRKYPNGFRTNRATRAGYWKSTGKDRRVSSQNRAIGMKKTLVYYRGRAPQ GIRTDWVMHEYRLDDKEWEDTSGIQDSYALCRVFKKNGLCSEVEELGQSSSIPLLDHYMQ GVSNEHETMSPDFPLASSSTICMEEEDKDDKDESWMQFITDDVWCSSSTAFGGEEVSQMG FTN
PF0003G000068	PfNAC10	MEYSAAATESCVPPGFRFHPTEEELVGYYLRKKIASEKIDLDVIRDIDLYRIEPWDLKEK CGIGYEEQKEWYFFSHKDKKYPTGTRTNRATVAGFWKATGRDKAVYDRSSLIGMRKTLVF YKGRAPNGQKTDWIMHEYRIDSGENGHPQEEGWVVCRAFEKRTSGQSKKTSSIEGWDSST HYQKLVCKQELESSTEKLNYFVQLPQLEIESSSLPPMSFTAESSIIEDDQDCSRNTKKVI IDWRELDRFVASQLNHGDQ
PF0003G000641	PfNAC11	MSISVNGQSQVPPGFRFHPTEEELLQYYLKKKVALEKIDLDVIQDVDLNKLEPWDIQDKC RIGSTPQNDWYFFSHKDKKYPTGTRTNRATCSGFWKATGRDKVIYGNSRRIGMRKTLVFY KGRAPHGQKSDWIMHEYRLDDATTTAPNNNPNVCGTGDGGQEEGWVVCRVFKKKNIILQG HKISECSSSSPPPIGTTTWCSSTMMMTTINSCNNEGTLEEMLQSMQGTPDLLDSDNNINR RSFLKLPGLYSSSPNSSSSCRYQPLHVQMFGEEENTTDHDHDIPAFLSQSSEIQDWAALD RLVASHLNAQNDASKHSAVLTPPPSHHHNNNINDSRSMSFDLQQQQHRSSSSSSTRRYSV NSNTTAAHDYQNEADLWSFAPTTTDHMCDVSAA…
PF0003G000908	PfNAC12	MPKKQQHFSWRQARDDELGFMAATDPTDFAENSEAGNQRRNVMGNSRNPNLIVEPPRNSN SIGEQPRHQNQIVEPPPNMHSHTEPRGHQHDSLDNEVTVNRIQANDELYIAPSEHSGMCL TADSFDGRNFHIWCRAVKRGLISRNKLRIINSSIPPPRADSVDYMQWLKVDYLVFNWISN SMNKEIARGFQHLDTSSQLWDELYKRFGSRNGPRLYQLRREIATYSQQNQSVMLYFNNLT SLWDDLALLKNSRVCTCEAAADATTDLEEEHLMQFLMGLQDCYETINVSNHLAGGIDHTA LYSNQKPYRGEPYKKRLSKEEKAKLRCEHCGGSGHVKSDCFDLIGVPEWYKKYRNDKGKG RAHYAAKKEDEGKSVDETEVRSQMDLSADTISG…
PF0003G001001	PfNAC13	MAVLPVKALPVGYRFRPTDVELIDHYLKLKINRRDKEVSVVREIDVCKYEPWDLPNLSVI ESTDNEWFFFCPKDRKYQNGQRLNRATEKGYWKATGKDRNINTRKGAKIGMKKTLVFYLG RAPDGKRTNWVIHEYRATDKSLDGTHPGQGAFVLCRLFKKADLKQDEVAESSNINGAEEI IASPPDVRSSAEDEQSESVSHSLSGVAEVQPSSVESHQILSSEKAAADTPVPFDWQSISC IADEMEDNGLDTNSIPPNPELEKILLDEFCAPEQQTTDWKLFSPLHSQMQSELGNPYFYN SYTDDVNNNPFQYGTNATDDVEIFLNSVLNVPEEQSLASLYGGANVLPLVKDSNSCSESE GEVSQKQDERCMFHVESFEDNIKQESPFQSEVT…
PF0003G001048	PfNAC14	MGLRDIGETLPPGFRFYPSDEELVCHYLYKKVANEEVLRGTLVEIDLHVCEPWQLPDVAK LNSSEWYFFSFRDRKYATGFRTNRATTSGYWKATGKDRTVLDPRSKAVVGMRKTLVFYKN RAPNGIKTGWIMHEFRIENPHVPPKEDWVLCRVFYKTRGENGYNLINQHNFDDPTSNLAI SQTNIINEHANIVPCSQQHMTSFNDSPSHQHHIGPNPSTSLGLSGLDSGYMNRQPYCSTS QDYSHSKMVEATKCEDDYGLLFDFDGSNVVPSSLDDMRFVDADSSSVFI
PF0003G001209	PfNAC15	MERARTGDENGSVKLPIGFRFHPTDEELLIHYLKRKVLSLPLPATVIPEFEAFQFNPWDL PGDLKEKRYFFCKRKRNSMNKCSSNFSTDCGYWKSTGRDKQIMSAGNNLGIGMKKSFVFY QGRKLKTEWVMQEFSLLGSLKTPFLTQRVMMQVGDWVVCRLYQREKRRPRNHGAVANSNK SWGFKNESGHSFAQTTSSSSSSSSSSCSSGITEISSSDLDEEAISSQC
PF0004G000148	PfNAC16	MVEEKLVLPPGFEFDPTDEELIVNYLYRRAVNLPCYPNIIPHLDIYAAEPWDLHEKAFWS KKEWYFFSGMKQNRATRKGFWKEVGLSDAIFTSNGDEVGTKNYLVFCCDGVQTNWIMEEY RLLTNNSTSQMGQNQQDLKEWVVCRVREEKLVDFGEKIISDGDEGVELSYLDEVFFSMDD DQDEITFPSYI
PF0004G000191	PfNAC17	MKSGEQQLNLPAGFRFHPTDDELVVHYLCRKCAGQSISVPIIAEIDLYKFDPWQLPEMAL YGEKEWYFFSPRDRKYPNGSRPNRAAGAGYWKATGADKPVGKPKTLGIKKALVFYAGKAP KGVKTNWIMHEYRLANVDRSAGKKNNLRLDDWVLCRIYNKKGTLEKHYNVDEKEVQFSDS EEQKPNIIDAYPYSGVAAAAAAAAPAPTGSQPLQGMNEYVHFDTSESMPKWHTDSSSSEH VLSPEFMCDKEEEEVEGDRVVELDGRGWCPKDTRRGSTVDDQKLDLGCYGKLDMIVLDLT VG
PF0004G000225	PfNAC18	MAVASSGSGALVIVNNEEEAVVDGAYELASSAVDEIPPGFRFHPTDYEIINYLLNKVIHR WFRAVAIGEINLNNWEPWDLPKKAKYMAEEEWFFFFEKETNYPTSMRTNRATPSEYWKAT EKDKEIYNTNKPQKRVIVGMKKTLVFYKGRAPKGEKTNWVIHEYRLHGDFSAYNLSNHTK III
PF0004G001197	PfNAC19	MERARTGDENGSAKLPIGFRFHPTDEELLIHYLKRKVLSLPLPATVIPEFEAFQFNPWDL PGDLKEKRYFFCKRKRNCMNKCSSNFSTDCGYWKSTGRDKQIMSAVNNLGIGMKKSYVFY QGRKLKTEWVMQEFSLLGSLKTPFLTQRVMMQVGDWVVCRLYQREKRRPRNHGAVANSNK SWGFKNELGHSFAETTSSSSASSSCSSGITEISSSDLDEEATSSQC
PF0004G001411	PfNAC20	MGLRDIGETLPPGFRFYPSDEELVCHYLYKKVANEEVLRGTLVEIDLHVCEPWQLPDVAK LNSSEWYFFSFRDRKYATGFRTNRATTSGYWKATGKDRTVLDPRSKAVVGMRKTLVFYKN RAPNGIKTGWIMHEFRIENPHVPPKEDWVLCRVFYKTRGENGYNLINQHNFDDPTSNLAI SQTNIINEHANIVPCSQQYMTSFDDSPSHQHHIGPNPSTSLGLSGLDSGYMNRQPYCSTS QDYSHNKMVEATKCEDDYGLLFDFDGSNVVPSSLDDMRFVDADSSSVFI
PF0004G001469	PfNAC21	MAVLPVKALPVGYRFRPTDVELIDHYLKLKINRRDKEVSVVREIDVCKYEPWDLPNLSVI ESTDNEWFFFCPKDRKYQNGQRLNRATEKGYWKATGKDRNINTRKGAKIGMKKTLVFYLG RAPDGKRTNWVIHEYRATDKSLDGTHPGQGAFVLCRLFKKADLKQDEVAESSNINGAEEI IASPPDVRSSAEDEQSESVSHSLSGVAEVQPSSVESHQTLSSEKAVADTPVPFDWQSISC IADEMEDNGLDTNSIPPNPELEKILLDEFCAPEQQTTDWKLFSPLHSQMQSELGNPYFYN SYTDDVNNNPFQYGTNATDDVEIFLNSVLNVPDEQSLASLYGGVNVLPLVKDSNSCSESE GEVSQKQDERCMFQVESFEDNIKQESPFQSEVT…
PF0004G001886	PfNAC22	MSISVNGQSQVPPGFRFHPTEEELLQYYLKKKVALEKIDLDVIQDVDLNKLEPWDIQDKC RIGSTPQNDWYFFSHKDKKYPTGTRTNRATCSGFWKATGRDKVIYGNSRRIGMRKTLVFY KGRAPQGQKSDWIMHEYRLDDATTTAPNNNPNVCGTGDGGQEEGWVVCRVFKKKNIILQG HKISECSSSPPPISTTTWCSSTMMMTTINSCNNDGTLEEMLQSMQGNPDLLDSDNNNNNN RRSFLKLPGLYSSSPNSSSSCRYQPLHVQMFGEENTTDHDHDIPAFLSQSSEIQDWAALD RLVASHLNAQNDASKHSAVLTPPPSHHHNINDSRSMGFDLQQQQHRSSSSSSTRRYSVNS NTTAAHDYQNEADLWSFAPTSTDHMCDVSAAHPI
PF0004G002128	PfNAC23	MFKSSGEKEWYFFTPRDKKYKNGRRPNRAAGGGHWKATGAEKHITHNGEIIGLCQMLTYN KSLEKNSKTDWLMHEYKVRNSHTTQVNTMRLHDWVLCKVYKKTSSSSTTDDWSSSVDVAP LPFPYNMLRLGLSFEPSSDPTQNRVGSLSNTINIYDELKHGEGTNMVAKKIHIASSHSIP TSNCFSSFGVGQFSLSPHYQQVPSFASVESINGTTTHSSHFQVSEEAPNWT
PF0005G000829	PfNAC24	MAPVGLPPGFRFHPTDEELVNYYLKRKIQGLEIELDIIPEVDLYKCEPWELAEKSFLPSR DPEWYFFGPRDRKYPNGFRTNRATRAGYWKSTGKDRRVSSQNRAIGMKKTLVYYRGRAPQ GIRTDWVMHEYRLDDKEWEDTSGIQDSYALCRVFKKNGLCSEVEELGQSSSIPLLDHYMQ GVSNEHETMSPDFPLASSSTICMEEEDKDDKDESWMQFITDDVWCSSSTAFGGEEVSQMG FTN
PF0005G000926	PfNAC25	MEERNEGEKFDDVMLPGFRFHPTDEELVGFYLTRKIQHKSLSIELIKQIDIYKYDPWDLP KLATNGEKEWYFYCPRDRKYRNSTRPNRVTGAGFWKATGTDRPIYSSETTKCIGLKKSLV FYRGKAAKGIKTDWMMHEFRLPSASTSASPTRNLDKNIPINEAWAICRIFKKANSTTKRA LSHSWVSPILDATANSDIFNTVVSNMPMPTKTNSSLQFGLCNDVVEQSSFASFSPQYFPL YMNSTKACPLSASGDVGDHLNPSYTFSSTETPIPASRCVVNDATSLLLDMSTSILGDFER SSANMDLSSSFNGFSDATHGEAAVLVKGQGVGEIDYQWGSIVEFPYTTSFPLWDSSPSPS DLSTTYSTNKCYT
PF0005G001318	PfNAC26	MEKVSLMKNGVLRLPPGFRFHPTDEELVVQYLKRKVLSYPLPASIIPEVDVCKSDPWELP GDSEQERYFFSTKQVKYPNGNRSNRATVSGYWKATGLDKQILTSRTHQPVGMKKTLVFYR GKPPKGCRTDWIMHEYRLITNTAKENWVLCRIFLKRRGNKTDDHEASAGAPAQVPVFYDF MAKERRADLNLLPANSSSGSSGITQISGKNEESDDHEEESSSCNSFPSSFTRKQCSN
PF0005G001479	PfNAC27	MGLRDIGCTLPPGFRFYPSDEELVFHYLQKKVANEEVLRGTLIEIDLHTCEPWQLPDVAK LNSNEWYFFSFRDRKYTTGYRTNRATTSGYWKATGKDRAVLDPISRAVVGMRKTLVFYKN RAPNGIKSGWIMHEFRLENPHMPPKEDWVLCRVFYKSRGENGSNFSHQICCDHSTAGDTS PNLATSPTNEHALPNTHQNMITSFYQGQNPSTSVGISPLHSGYFHMYREERDEDVVPRPS TSNHNQRLVETKCEDDYGFLFDMSIDYSNGVASFLEDARFDNDSSSVFI
PF0006G000466	PfNAC28	MSSSSSSAAIGSDEKKELNLPFGYRFDPTNEELVKFYLTPKLKGEKLPSEYIMDLDDVYR YDPTNLPFMNQFKHTRVNEAFFFTKDLREEIQIRTTPNGYWKVYQDKVAVVDVADEVIGF KTKLFFHDLYGNITDWKMTKFKCALIPTTTTTN
PF0006G000676	PfNAC29	MIDRVAVDDMAGEPLPGFRFYPTEEELVSFYLYNKLSGTRLPDIDRVIPLLDIYDYNPWD LPPDLGGELCGEDSEQWFFFSPRQEREARGGRPNRLTTEGYWKATGSPGDVYSSENNCVI GRKRSMVFYVGRAPNGTKTTWKMNEYKAINASSSPTPNPQLREELSLCRIYKKSRSLRAF DRRPPSEAAAQLQDHEDYGAAAIAAVPPNHPSPPHHDASPPITNANPFQTINPHTAQSCW DYDHFINSFHV
PF0006G000983	PfNAC30	MKRDDLMELPPGFRFHPTDEELITHYLCRKVVDASFSAVAIGEVDMNKIEPWELPWRAKL GEKEWYFFCVRDKKYPTGLRTNRATAAGYWKATGKDKEIFRGKILVGMKKTLVFYRGRAP KGEKSNWVCHEYRLEGKFSLDKTAKNDWVISRVFQKTSGGKKIPISGLMRMNSELINPTS TLPPLMDPSPYNDSDSGHVHCFSNTVLSENLMINNNNPINNLAASSSSIIPWGASVPLQD PSILRTFLATMNNGFRNNKEIASVSQETALSTENSSVDTGKRPFQDDHNPLHPHDLDCIW SY
PF0006G001044	PfNAC31	MKKFNFIRDGETCELPPGFRFQPTDEEIVFQYLARKIFSCPLPASIIPEFDVFAFHPSSL PGDSDRDRYFFTNRELNIRNVMNRSSRGSGSDGFWKVTGSDKRIVCSKRMPIVGIRRTLV LYKGKHPCAVRTDWFMHVYCIALSGNAGCIIHHKRHSQSGMIQVGKWVLCHVFMKKRSVR DLDDEVCSINGRLQQSYDHFLTAEMSDADSCSSSSDSDSSVLSEILPDGRIIIVGGRAQF NYEFYPGNSKSIRLNFLRETKDGYENNLYPFLHLLPDGNLFIFANKRSIVFDYNQDRVVR EFPPIPGGDSRNYPSSGSSVLLPIDENTIPVTPEVMICGGASHNAFQLASKGTFLRASKT CGRLRITHDDQANWKMEKMPMARVMSDMLLLPT…
PF0007G000128	PfNAC32	MESKTGRKKPSRPSSMLGPGFRFHPTDEELVQFYLRRKASGKAFRFDAITDVDVYKAEPW DLPYMSKLKTRDLEWYFFSFLDKKYGNGARTNRATEKGYWKTTGKDRAVYHKRQIVGMKK TLVYHCGRAPKGQRSNWVMHEYRLAGSEVETAGVAQDAFVVCRIFQKSGSGPKNGEQYGA PFVEEEWDNELELVPQHDATLEVDFGDNVCLTSDDLQQILGPDGPLNMAPPVSSPSADGS QVGEATKSFGGTQNPLVSTDDHNCEPKIGYDQNIENFPASYDLDGIPVKEECFGESSKSG NSDDLDFLLNEPFIDSFDKFPNADEGFIEASDLSNPFVPNATAFDMLEEYLDASDDSSLY FACDPSIIFGSEDLASNQTLLPQMDMGIGTEQA…
PF0007G000129	PfNAC33	MEMAQEVVAVGSAAATPSRMGAPPPTSLAPGFRFHPTDEELVRYYLRRKVCGKPFRKYGN GSRLNRATGKGYWKATGKDRSVRHKNLTIGMKKTLVFHSGRAPDGKRTNWVMHEYRLCDS ELESAGILQDAFVLCRIFQKSGLGPPNGDRYAPFIEEEWDEDAPLVIPGGDAEDDTVNGD EVREDCTDLDQDTQTLSIAPPVVKYQAGSPCIPFLCKRERPAGDPEPLSLDQSKRSKHDD PNSSNANGSEDSTTTSQDPSSSMMMMTKIDSPPLEFPLLETLGSNPPVNPPTFDSANLEK CVPPGYLKFISNLENEILNISMEKETLKIEVMRAQAMINILQSRVEILTKENEDFRRRP
PF0007G000150	PfNAC34	MDGKIGEEKNIDDDLLLPGFRFHPTDQELVEFYLKRKVQHQPIPSELIKLVDIYKFDPWD LPKLTSLGEKEWYFYCPRERKYKNSARPNRVTESGFWKATGTDRPIYSLSVGIRICIGFK KSLVFYRGRAAKCMKTDWMMHEFRLVSTSKNVPSSDSLALCRIFKKAVPLANRALSYQNE TQLNSDVSFRQGSASISDLDVSLYTTVFASSDNCHLSAAGEVSGATSTSRADHVPSSMFM TGLSSESGNCGLMSFEESSQVMQEIVEVDEEESMEKNPWGFSFNLPLAESESWKPPNLPW DSPHCP
PF0007G000184	PfNAC35	MEETDQLPPGFRFHPTDEELISYYLSSKVSDFEFTTRAVTDVDLNKCEPWDLPGKASMGE REWYFFSLRDRKYPTGLRTNRATEAGYWKTTGKDKEIFRGSVLVGMKKTLVFYRGRAPKG EKTNWVMHEYRLQNSLSSFKTTKEEWVVCRVFQKSMTVKRPQQTPSSPPSQADESAGDIE LPNFCSNTMAAISPSTNIALQSYNNDSTTNIMNWNTATDAAVNSVAWPFLTTNLSMNSLL LTALQLRHHQPRGATTADNYSLMPQTNIIDQFGNHDFGSSNFDMHMHASTSGVKDSIPQP PSEQPPYNLDSDIW
PF0007G000498	PfNAC36	MVGTYSTDLPPGFRFHPTDEELIMFYLRNQTTSRTCPVSIIPEVDIYKFDPWELPEKAEF GESEWYFFSPRDRKYPNGARPNRAAVSGYWKATGTDKVIYSRSKFVGVKKALVFYKGKPP KGIKTDWIMHEYRLNESRPHPNKQNGSMRLDDWVLCRIYKKKNLTKPPEQRVEDTFIQPM TANEVIEPQTHKFPRTCSLTHLWEFEYMTSISQLLDENAHNVPFNNQELIVENGAEKYHS VQIPYTDATKLQVSPSIFVNPMYQLQ
PF0007G001607	PfNAC37	MTELPPGFRFHPTDEELLTHYLSPKVLDCNFTTRAVGEVDLNKVEPWDLPWKAKIGEKEW YFFCMRDRKYPSGSRTNRATNAGYWKATGKDKEIFRAKILVGMKKTLVFYRGRAPKGEKT NWVMHEYRLEGRNSNILPKATKSEWVICRVFKKSSGGNKVHISGLVRSDDSCHNLPPLMV LSCDENTTRPMNTTERHHVTCFSNTKQDRQDKSINEYSSSNTNTDSVFSSQISSFTENFH YPDSISKQEQTTLRHLFKTNSPYMKQNAAAEFSQDIATNAERTSSISKCEVGLKPYDDEH DFSFISNGQIELDCLWNY
PF0008G000702	PfNAC38	MGHEVRVAGTAAQPAGGGAPPPTSLAPGFRFHPTDEELVRYYLRRKACAKPFRFQAVTEI DVYKSEPWELADYSSLKTRDLEWYFFSPVDRKYGNGSRLNRATGKGYWKATGKDRAVRHK NQTIGMKKTLVFHSGRAPDGKRTNWVMHEYRLCDSELERAGVTQDAFVLCRIFQKSGLGP PNGDRYAPFVEEEWDEDAVVVVPGGDAEDDVANGVDEARVECTDLDQEIQPLTMAPPQLE NTTGTQSLPFMCKRERSEEDPEPLSLAQSKRGKHENPNSSHANGSEDSTTTSQDPCTMMM TTNFSSGLLEFPLLEPKENQPVSTLTFDSSNLEKSVPPGYLKFISNLENEILNVSMERET LKIEVMRAQAMINILQSRIDLVTKDNEELRRHA
PF0008G000703	PfNAC39	MEILGKKKSSNMLAPGFRFHPTDEELVRYYLRRKVCGKGFRCHAISDVDIYKAEPWDLPS LSKLKTRDLEWYFFSMLDKKYGNGSRTNRATDKGYWKTTGKDRAVYHKGQIVGMKKTLVY HIGRAPKGQRTNWVMHEYRLADLELERAGIHQDSFVLCRVFQKSGSGPKNGEQYGAPFVE EEWLDDDSDFVPKAEAAEEVDFGDDAYLDGDDLEQILGSDIPSVDSPLPSNLQPADGSFV EDTAESVNDDPALLLNASDQYCEPQQYEDNNLYNLPAPFDMDVRAVKHEFIGESSKSENF DELDFLLDEPFQENPDDLTYGNVGFIEASDLSHPIETNTSPLDMLEEYLTFYDANVDNSQ DFACDPLAMLENEDLIPEEPEVGGQQPTLPSVQ…
PF0008G000904	PfNAC40	MNNQEESNDSRQDELEHDMVMPGFRFHPTEEELVEFYLRRKVDGKHFNVELITSLDLYRY DPWELPALAAIGEKEWYFYVPRHRKYRNGDRPNRVTTSGYWKATGADRMIRGENHHRSIG LKKTLVFYSGKAPKGSRTSWIMNEYRLPLHETERLQKAEISLCRVYKRAGVEDQPSSLPR SLLTRASSSSSSRSSQPSRRLQATHGGSTEAKMSDVTSASSSTDIGYSTPINHSSNYTFL HHQLVPAASTLIPAAAASVEDDHTLALLRSNNSTYLTPNLTTTFATTSSHALDDLHKLVN IDFSQHDNATSSLLDNHVHYPNVTAATDFLSYFPTLQPQPPQAAAAAPNIIPGGLDRLMW DWNTISEASKDFTNLFK
PF0009G000138	PfNAC41	MESKTGRKKPSRPSSMLGPGFRFHPTDEELVQFYLRRKASGKAFRFDAITDVDVYKAEPW DLPYMSKLKTRDLEWYFFSFLDKKYGNGARTNRATEKGYWKTTGKDRAVYHKRQIVGMKK TLVYHCGRAPKGQRSNWVMHEYRLAGSEVETAGVAQDAFVVCRIFQKSGSGPKNGEQYGA PFVEEEWDNELELVPQHDATVEVDFGDNVCLTSDDLQQILGPDGPLNMAPPVSSPSGDGS QVGEATKSFGGTQNPLVSTDDHNCEPKIGYDQNIENFPASYDLDGIPVKEECFGESSKSG NSDDLDFLLNEPFIDSFDKFPNADEGFIEASDLSNPFVPNATAFDMLEEYLDASDDSSLY FACDPSMIFGSEDLASNQTLLPQMDMGIGTEQA…
PF0009G000155	PfNAC42	MDGMIGEEKNIDDDLLLPGFRFHPTDQELVEFYLKRKVQHQPIPSELIKLVDIYKFDPWD LPKLTSLGEKEFYFYCPRERKYKNSARPNRVTESGFWKATGTDRPIYSLSVGIRACIGFK KSLVFYRGRAAKCMKTDWMMHEFRLVSTSKNVPSSDSLALCRIFKKAVPMANRALSYQNG TQLNSDVSFRQGSASISDLDVPLYTTVFASSDNCHLSAAGEVSGATSTSRADHVPSSIMF MTGLSSESGNCGLMSFEESSRVMQEIVEVDEEESMEENPWGFSFNLPLAESEAWKPPNLP WDSPHCP
PF0009G000181	PfNAC43	MEETDQLPPGFRFHPTDEELISYYLSSKVSDFEFTTRAVTDVDLNKCEPWDLPGKASMGE REWYFFSLRDRKYPTGLRTNRATEAGYWKTTGKDKEIFRGSVLVGMKKTLVFYRGRAPKG EKTNWVMHEYRLQNNLASFKTTKEEWVVCRVFQKSTTVKRTQQTPSSPPSQADESAGDIE LPNFCSNTMAAISPSTNIALQNYNSDSTTNIMNWNTATDAAVNSVAWPFLTTNLSMNSLL LTALQLRHHQPRGATTADNYSLLPQTNTIDQFGNHDFGSSNFDMHMHASTSGVIDSIPQP PSEQPPYNLDTNIW
PF0009G000402	PfNAC44	MESQQELNLPFGYKFNPTSVELLEDYLIPKLKGDELPSPYVMDLHVYDYEPPQLPFNVFK HARENESYFFTEDLRKNTVEESQIRTTPNGYWKVYKDDVPIHRGNEVIGFKTNLLFHDLH GNQTKFKMIEYRCRFPAITNTAKSYIVCRVKLMRG
PF0009G000444	PfNAC45	MVGTYSTDLPPGFRFHPTDEELIMFYLRNQTTSRTCPVSIIPEVDIYKFDPWELPEKAEF GESEWYFFSPRDRKYPNGARPNRAAVSGYWKATGTDKVIYSRSKFVGVKKALVFYKGKPP KGIKTDWIMHEYRLNESRPHPNKQNGSMRLDDWVLCRIYKKKNLTKPPEQRVEDTFIQPM TANEVIEPQTHKFPRTCSLTHLWEFEYMTSISQLLDENAHNVPFNNQELIVENGAEKYHS GQVQIPYTDATKLQVSPSIFVNPMYQLQ
PF0009G001438	PfNAC46	MTELPPGFRFHPTDEELLTHYLSPKVLDCNFITRAVGEVDLNKVEPWDLPWKAKIGEKEW YFFCMRDRKYPSGSRTNRATNAGYWKATGKDKEIFRAKILVGMKKTLVFYRGRAPKGEKT NWVMHEYRLEGNNSNILPKATKSEWVICRVFKKSSGGNKVHISGLVRSDDSCHDLPPLMV LSCDENTTRPMNTAERHHVTCFSNIKQDRQDKSVNEYSSSNTNPDSIFSSQISSFTENLH CPDSISKQEQTMLHHLFKTNSPYMKQNAAAEFSQDIATNAERTSSISKYEVGLKPYDDEH DFSFISNGQIELDCLWNY
PF0010G000775	PfNAC47	MKRDDLMELPPGFRFHPTDEELITHYLCRKVVDASFSAVAIGEVDMNKIEPWELPWRAKL GEKEWYFFCVRDKKYPTGLRTNRATAAGYWKATGKDKEIFRGKILVGMKKTLVFYRGRAP KGEKSNWVCHEYRLEGKFSQDKTAKNDWVISRVFQKTSGGKKIPISGLMRMNSELINPMS SLPPLMEPSPYNDSDSGHVHCFSNTVLSENLMINNNNPINNLGASSSSIIPWGASVPLQD PSILRTFLATMNNGFRNNKEIASVSQETALSTENSSVDTGKRPFQEDHNPLHPHDLDCIW SY
PF0010G000890	PfNAC48	MKKFNFIRDGETCELPPGFRFQPTDEEIVFQYLARKIFSCPLPASVIPEFDVFAFHPSSL PGDSDRDRYFFTNRELNIRNVMNRSSRGSGSDGFWKVTGSDKRIVCSKRMPIVGIRRTLV LYKGKHPCAVRTDWFMHVYCIALSGNAGCIIHHKRHSQSGMIQVGKWVLCHVFMKKRSGR DDDEVCSINGRLQQSYDHLLIAEMSDTDSCSSLSDSDSSVLSEILPDGRIIIVGGRAQFN YEFYPGNSKSIRLNFLRETKDGYENNLYPFLHLLPDGNLFIFANKRSIVFDYNQDRVVRE FPAIPGGDSRNYPSSGSSVLLPIDENTIPVTPEVMICGGASHNAFQLASKGTFLRASKTC GRLRITDDDQPNWKMEKMPMARVMSDMLLLPTG…
PF0011G000102	PfNAC49	MEVIREVDLNKIEPWELQERCKIGSTPQNEWYFFSHKDRKYPTGSRTNRATSAGFWKATG RDKCIRNSFNKIGMRKTLVFYRGRAPHGHKSDWIMHEYRLEDSQNDPPPNLQLRSDDHDQ HWDDRLDHAVSNPTSINQINHLSLRSEMDFWAYGK
PF0011G000125	PfNAC50	MKEKDTLLARRSLRQETTKYRVWYIIDLFVTFTLVGTKSLRERRGGGKPGKKPDFGWARN CRREMTWSSGDEETAAALQIISVDKEISVSSSTTDRFKTVICPSCGQTIKLEDKSAGIQD LPGLPAGVKFDPSDQEILEHLEAKVLSDTRKLHPLIDEFIPTIEGENGICYTHPEKLPGV SKDGQVRHFFHRPSKAYTTGTRKRRKVHSDAAEDGGETRWHKTGKTRPISTAGNIKGYKK ILVLYTNYGRQRKPEKTNWVMHQYHLGENEEEKDGELVLSKVFYQTQPRQCGSSAMKEAL EIKSRNSSNNSENPFVKNSSFAEYYSPTLISYNVGSQNVVNRDSPTPVIPNMVVHGDRSS FIRLPSAASKGK
PF0011G000404	PfNAC51	MANNYRCYYERDETHLPPGFRFHPTDEELITYYLLKKVLDSSFTTRAIAEADLNKSEPWH LPGKAKMGEKEWFFFSLRDRKYPTGLRTNRATEAGYWKATGKDREIYSSKTCALVGMKKT LVFYRGRAPKGEKTNWVMHEFRLEGKLAYHYLSRTSQWVISRVFQKTGAAKKRPCDGAPE VSSPCSVSLPSLLEASTDWNDVSAATSKEHVPCFSMAAPLDFSHNSISVPPFALMHYPSS SSSSATSRFWKHNTSFTAFPTLKSLQENLHLPLVFSAAAPPPMHGSGCDQMFGDCVLGQW PAPDNQKACGSELDCMWS
PF0011G000445	PfNAC52	MGVRESDPRSQLSLPPGFRFFPTDEELLVQYLCRKVAGHHFPLQIIGDVDLYKFDPWDLP SKALFGEKEWYFFSPRDRKYPNGSRPNRVAGSGYWKATGTDKIITTEGRKVGIKKALVFY VGKAPKGTKTNWIMHEYRLSESTRKNGSTKLDDWVLCRIYKKNSSGGERGAVAGGVVQSK EYSHDSSSSSSSQYDDVLDSLPELDDRYFSMNNSHQQDDQKLNLQRVNSANFDWATLAGL NPLWPELIQAQHGLTQPTQNDAYTPAAAAPHVVDTGAVNQRVANSGQHLTGFTQSQGFSA PLDPFSLRYPNQLGGFGFRE
PF0011G000446	PfNAC53	MESTDSSTGSQQPQLPPGFRFHPTDEELVVHYLKKKAASAPLPVTIIAEVDLYKFDPWEL PAKAIFGEQEWYFFSPRDRKYPNGARPNRAATSGYWKATGTDKPVMTAGGTQKVGVKKAL VFYGGKPPKGIKTNWIMHEYRLVDNKPSSKPPGCDFVNKKGSLRLDDWVLCRIYKKNNAQ RPIEQERDDIHDHVIGSINSQQALSMAAVGHHQHKFLESDQSLYEGMMSDAMNSHLASSG SKAAQAQAQLHLLPPHSLLPTKRLYWNEDGGGNSSPPSAKRFLAENCDGRGDDATNSIAT ILSQLPQTPSLQQQQQAMLGNLGDGVFGQQPYQVSGVNWYT
PF0012G000124	PfNAC54	MCPPVQSPPREIGLYWSDEQIISLLADYLPGSPLPENVIDDLSPFLYPPSNLPEGTVWYL VRSNEKKESVHGFWKAKGEACKVYSNTVINGWRTTLEYFEGLAPDGKITDWLMQEYMITP KELSDIYKPKEFRLLCSIFQCKDYSSRSEMNPQKCKTIIESKNINPVVSVNPETKINSDQ DAGNKSEAKRESEVGAFPVVADPKPNSPLEEFSEAECFSRGDFLELDDLRDPESHSSSSQ NSSCPSKLSEEYFGSSAFLRDIDEAVNSYKEEQLSSSGYRFSTSVVQNDVILQPPLSGTS VLCGPDVRADAIETSRTSSDTDKSLLTDKRVQGNSTKRLNPELKTEGTSNPQSAGAPSTS RDNAASPSEERKSGGSGRMKKFRTYFCFAAF
PF0012G000737	PfNAC55	MENILESCVPPGFRFHPTEEELVGYYLKRKVNSLKIDLDVIADIDLYRIEPWDIQDRCKL GYEEQNEWYFFSHKDRKYPTGTRTNRATAAGFWKATGRDKAVLSKEKIIGMRKTLVFYKG RAPNGAKTDWIMHEYRLQTSQHGPPQEEGWVVCRAFKKVGPSHKQGFEQWNSSYYARSDS SHYMLPSLFPNSMSSAVINNLDLINHRTENLDHHHPPFPSEGCLKSSQMIELPKLDSPSI STSFTTNDNNFEETEDETRNLGYDQQHSVWKSFDKLLASQAIEPSSFAYSNMPLVPHNDE LDDHGHISHVVFGNKARSPGITWRIDEKTGRDKTGEKEPSSRADVSRITEGYSLFDRDRD RGHFWKSRDPVVNISSGRESGDSWTPRGVATRA…
PF0012G001466	PfNAC56	MGEMATGFRFFPTEEELISFYLHNKLEDKIISNINRVIPILNIYQLDPWQLPKHCGELCH GDTEQWFFFMPRQEREVRGGRPSRTTDSGYWKATGSPSYVYSSDNKVIGLKKSMVFYKGK APTGRKTKWKMNEYRAIEEDLNTSMPMLRHEMCLCRVYVVSGSLRAFDRRPTHVAETSEV KLDREDVK
PF0012G001475	PfNAC57	MEISIAEASSMFPGFRFSPTDEELIQYYLKKKLQGSDDTVEVIPEVDICRHEPWDLPGES VIQSDSEWFFFSPRGRKYPNGSQSRRATASGYWKATGKERSVRSGSTLIGTKRTLVFHMG RAPKGQRTEWIMHEYTTSDKSEDTMVVCRLRKNREFHLNEEALGERELLGVDKSRAVLSG VEQCSMPEGAKTEDCSSSRNSHSGDQQVQVVTGSETNESSLNEGDADAVEDDDCYADIME DNIIELDDASMIRALPFQGTANRRLRLRSQRMESHFIGLEQRQHSLIHKVPTTTVFLLAA AMLISLFLLSLLTPD
PF0012G002285	PfNAC58	MEGTTSSSGGNHQPRLPPGFRFHPTDEELVVHYLKKKAAAAPLPVEIIAEVDLYKYDPWE LPSKACFGEQEWYFFSPRERKYPNGERPNRAATSGYWKATGTDKPILTANGTQKVGVKKA LVFYGGKPPKGVKSNWIMHEYRLVGENSSPNKPLGINLPKKSSLRKNSPSSSSSEDGPFW RVQSRIIEKPYDYTNLFPGNSSMATISPMGDGFPGKEWGVECNHNLNMNPSSSSSHHTNI SYISLLNQQYPHPIFHQNSAGDGDGDGDGDGTLQQSYQLPTSQFQ
PF0012G002361	PfNAC59	MGSCGNTMKLEALPKGFRFRPTDEELVNHYLRLKINGRHSAVEVIPEIDVCKWEPWDLPA LSVIKSDDPEWFFFCPRDKKYPNGYRSNRATEAGYWKATGKDRTIKSRKSSSGHSHTHVI GLKKTLVFYRGRAPKGERTNWIMHEYRATEPDLDGTGSGQ
PF0012G002372	PfNAC60	MSSEDMNLSVNGNSKVPPGFRFHPTEEELLHYYLRKKVACEKIDLDVIRDVDLNKLEPWE IQEKCKIGSTPQNDWYFFSHKDKKYPTGTRTNRATAAGFWKATGRDKVIQSNFRRIGMRK TLVFYRGRAPHGQKSDWIMHEYRLDDNIALDSTNVCNFTGDSGPEEGWVVCRVFKKKNYH KALESPLTSNNHHHHHLPRNDGVLDQIIMYMGRSSSSSCKQENDPTIQFPNPNPNAVAGF LHLPELESPTINPSMNINDDDDDCSFKSPPSNELMQDMGPTSDWVTLDRLVASQLNGHPP KQLISSCYGEEFAFSFDHDDDQVQQLINMNNNSDRGDDQQQQQQLHHHVSSSDTDLWNFA RSSSSSSSDPLCHLSV
PF0012G002868	PfNAC61	MLPGFRFHPTDEELVEFYLKRKLQHRPLAIELIKQVDIYKYDPWDLPKVASTGEKEWYFY CPRDRKYRNSTRPNRVTGSGFWKATGTDRPIYSSDGAKCIGLKKSLVFYRGRAAKGIKTD WMMHEFRLPSATTTDGGGGAAGGPPPSHLQQHKKIFHKALPPTDSWAICRIFKKTNSTAN RALSHAWTTPSLSETTTTSSDAFAYAQFTSENEFQQSNTNFSALNIPSYRNASPVAGKAS TLTSANDGDYFTGNLVFSPPEEVSGTSNKTTVDLTTMFFSQSPAKSSDFEHHFNGAYSVN SSQVIQESMNGEDDREGFRKNPNSNIHHLWENIRSMGFPFSLPPAPQDSWKPNLPWESPP CPSEISSTTYSTNKCYI
PF0012G002887	PfNAC62	MENLSGSIITSDEAIELPPGFRFHPSDEELITHYLSHKVVDSSFNTIAIGDVDLNKVEPW DLPWKAKMGEKEWYFFCVRDRKYPTGLRTNRATEAGYWKATGKDREIFRAKSLVGMKKTL VFYRGRAPRGVKTNWVMHEYRLEGKHSMHNLNKSAKIEWVICRIFMKTAGGKKLHISGLM SGGSNSQSSDLPPLMEFSSDDNRLRTPVAAGEVSNETCFSNPMENSQDKLFDEFSSSSLK NCDFSPFPFAFPHISTPNSEFSPQTIPRTESSTSTRDSLMMQDQSMIRLLLDNNVPNTAQ NTKTELLQGMPGVDFKAYHDQEIPAISTTPIDLDCLWDY
PF0012G003104	PfNAC63	MGEEKLVLPPGFEFDPTDEELLVNYLYRRAVNLPCYPNIIPHLDIYAAEPWDLHEKAFWS KKEWYFFSGMKQNRATRKGFWKEVGLSDAIFTSNGDEVGTKNYLVFWCDGVQTNWIMEEY HLLTNNSTSQMGQNQQDLKEWVVCRVREEKLVDFGEKIISDGDEGVELSYLDEVFFSIDD DQDEITFPSYI
PF0012G003127	PfNAC64	MVRNFLPPGFRFHPTDVELVLYYLKRKILGKKFHYEAIAEVNIYKFSPWDLPAKSCLKSK DLEWFFFCSREKKYSSGARVKRATENGYWKTTGKDRTISFNEKTIGTVKTLVFHLGHAPQ GERTDWVIHEFRILDDQLAKDGVQDNYVLCKLFKKNGPGPKNGAQYGAPFNEADWDDDND EDASQNCPFSLVSEGPCRTVLMPSEEQSVPVGSDLLGSGNGSLPIVVEVPSSSAVAPTSM VAVDDTNDEISRILASFADKEMLLSNGNGINLDDLSGNGMNKLLHPSEGLNIYNGLGDLD SWTEGGYDPSGLQNVDYSLNNMLPDDNSTYLELDDLLAPMDCSNGVTETHISSLCQSSVP YNHENIHQVYSPTMFAGMDQYTPFVNDLAVLPG…
PF0013G000154	PfNAC65	MESYHETLPPGFRFHPTDEELITYYLLKKVLDCNFFSRAIAEVDLNKSEPWHLPGKAKMG EKEWYFFSLRDRKYPTGLRTNRATEAGYWKATGKDREIYSSRSCLLVGMKKTLVFYRGRA PKGEKSNWVMHEYRLEGKFAYHYLSPNSKGEWVISRVFQKSGVGSSAAAAGGKKRPPAGM NTNSEVSSQSSVSLPALLEPSTASTDRESCSYDPNANEHVPCFSMTSLLEQPPPPPPPSS SSFASYLPRHSLGVSAFPSLRSLQENLHLPFFFSAVAPPPVQSGADQISGYGNVGQWPAA HENQKVGATELDCMWCY
PF0013G000715	PfNAC66	MENILESCVPPGFRFHPTEEELVGYYLKRKVNSLKIDLDVIADIDLYRIEPWDIQDRCKL GYEEQNEWYFFSHKDRKYPTGTRTNRATAAGFWKATGRDKAVLSKEKIIGMRKTLVFYKG RAPNGAKTDWIMHEYRLQTSQHGPPQEEGWVVCRAFKKVGPSHKQGFEQWNNSYYARSDS NHYMLPSLFPNSMSSALINNLDLINHRTENLDHHHPPFPSEGCLKSSQMIELPKLDSPSI STSFTTNDNNFEETEDETRNLGYDQQHSVWKSFDKLLASQAIEPSSFAYSNMPLVPHNDE LDDHGHISH
PF0014G000390	PfNAC67	MEIKSEFVKDDRDHIELPPGFRFHPTDEELITHYLSNKVLDSSFSAVAIGEVDMNKVEPW ELPWRAKLGEKEWYFFCVRDKKYPTGLRTNRATAAGYWKATGKDREIFRGKSLVGMKKTL VFYKGRAPKGEKSNWVIHEYRLEGEFSVDNLPKSAKNDWVISRVFQKTSGGKKIHISGMK RIDCEGNAMSSSTMPPLIDSTKLEHEHEHVHCFSRATVAPQKIQEDMITTFNDPIFPPPS NPLDSSSFSRPQFPPIQGEIGFSFSDYYSSEGFYAFDEL
PF0014G000515	PfNAC68	ISHEWPGLPAGVKFDPSDVELLDHLSAKRGVGKSEPQAFIDEFIPTLEGDEGICYTHPEN LPGSKKDGSSVHFFYRIVKAYASGRRKRRRVQDQESTRVRWHKTGKTKPVMENGIQKGFK KIMVLYATSKKGSKADKCNWVMHQYHLGTDEDEEEGEYVVSKIFYQPQKETDKNENSVLV MEESDIKSVQVIPMTPMTTTPDPPRQETTPSSDCLSEDYFNYFPLQGMEHLKETSHASYG YRLEYDEYATCLGANSEAIDLSRVDSLLCNESDAAFCGSTQVNCDMSFVHERDANACYGT GDLDNLELDTPPDFPNDLQFCSQDSVFDLLDRL
PF0014G000649	PfNAC69	MKGGDQPLNLPAGFRFHPTDEELVAHYLCRRCAGQNIDAPIVAEIDLYKFDPWQLPGMSL YGEKEWYFFSPRDRKYPNGSRPNRAAGSGYWKATGADKPIGKPKTLGIKKALVFYAGKAP RGIKTNWIMHEYRLANVDRSAGKKNNLRLDDWVLCRIYNKKGTLEKHCNEAVQFSDSEVQ KPYNGLAMVQAPQRKLHTDSSSSEHVLSSEFKEVQSEPKWKWNHEFEKGLDFQMNYMDGF QDDPLNYNYQASLFQDMFGYMHKPF
PF0015G000279	PfNAC70	MGESKCEVKLPGFRFHPTEEELLNFYLKSMVFGKKMRGDVIGFLNIYNYDPRELPKMAKI GEREWYFFVPRDRKHGSGGRPNRTTENGFWKATGSDRQILSMSDPKKMLGLRKTLVFYEG RAPRGRKTDWIMNEYRLPDKCSAPKDIVLCKIYMKATSLKVLEQRAAMEEGVKACTDSAS FCSLQFEEGSIDHINTEFKTEKQEMLMLAEEPSTGKPCSSLVLPNGLQNLADLQVPKLPM DWTQDSFWTQLSPWLDNFTPFLPMC
PF0015G000354	PfNAC71	MGPMTLPPGFRFHPTDEELVAYYLDRKINGGIIELEVIPEVDLYKCEPWDLPDKSFLPSK DMEWYFYSPRDRKYPNGSRTNRATRSGYWKATGKDRAVQSQKRAVGMKKTLVYYRGRAPH GIRTDWVMHEYRLVESVSGSTASTLKDSYALCRVFKKNIVIPNKSGNQESLGAAVDQVLW DDDSGATPETSRDQRENDLSTIKNQQVNPSEASSSDVTQMTPIAMVSKDDPTAQIASDEV NSSIDQFYCHGTENISNFILQDYTGVLYESWYPPPLRVEHFPIPEMDNLRDSEYSYMGCD RFKDCLNGIATLEEIYSLCSTHDSNTIINCQNYAGSN
PF0015G000363	PfNAC72	MMGGNGGLSVPPGFRFHPTDEELLYYYLKKKVSYEPIDFDVIREVDLNKLEPWDLKEKCR IGSGPQNEWYFFSHKDKKYPTGTRTNRATAAGFWKATGRDKAIHMSNSRRIGMRKTLVFY TGRAPHGHKTDWIMHEYRLDDDNAPHEIQEDGWVICRVFKKKNHTRGFHPDVDQEEPTMV PFHAATFDHNNSMQLPQLLSPEAAVPSSFLQSSLELQCPQNMLRLTSTPYIQQQTQEKLS SDWSFLDKLLATHQSSMQDHITKCQQFAQVTDLVPATHRFPFAYHALEPDFSKYFSNSK
PF0015G000561	PfNAC73	MGDSNFNMPPGFRFYPTDEELVVHFLHRKAALLPCHPDVIPDLDLYPYDPWDLDGNNWYF YSRRTQSRVTGSGYWHQMGIEEPIYSNGQRVGMKKYNAFYVGQPLEGVKTNWIMQEYKLS DSTSSSRSSSRRRSSKVDYSKWVVCRVYERSCDSDDDDGTQLSCLDEVFLSLDDLDEISL PNYS
PF0015G000975	PfNAC74	MGDQLYNNIPIGFCFDPTDEELITGILFQKVMGFPLPWNGIAEKELYGDNAAPWDVFSDI DDGENCSLYCNTKKEGDTTKKSVYVLTKVPNSKKRNSRTSGCGRWSSNTGPKTIMQSTTG DIIGLMRMLSFKSLKKTTEAVNGDDDLGHWIMHEYSLSGSALMEIGERNNNDLVLCKITK CTKEKVVAVGNNGGCGDEIRVS
PF0015G001468	PfNAC75	MLGMEEILVELERDEMSEKGLPPGFRFHPTDEELITFYLASKVFNGSFSGVDIAEVDLNR CEPWELPDGAKMGEREWYFFSLRDRKYPTGLRTNRATGAGYWKATGKDREVLSAATAALL GMKKTLVFYKGRAPRGEKTKWVMHEYRLEGDFSCRHTGKEEWVICRIFHKMPDKKNLVQM QGQNYLFYNPSCSANSLPPLLESQDQSTILLQNQNPLFIHTQESNIKTLINPVVSEAGFL PVNLNSDKESMFLNMKPFMSNEDFGFKELSNAIAKQCKKEPDFRTHLQLLSDGSSSMRWG DKIEESCKYQNPFIFGVNAGNLGIPSATVGDHSVTAASLGAAAAIDHVMSTEPAFRWW
PF0015G001879	PfNAC76	MSSLSIVEAKLPPGFRFHPRDEELICDYLIKWIAGSPHPHLPLLIQVDLNNCEPWDIPEF ACVGGKEWYFYSQRDRKYATGLRTNRATVSGYWKATGKDRPVIRKGILVGMRKTLVFYQG RAPKGRKTDWVMHEFRIEGPGPKSAPSPSPRLKVEEDWVLCRVFFKSRSSELMEIGAAAA EKNVVVSPTSLLTFHDEQVPCFSNIFNANQRLSELRGRRKLRRQLSLSIAVD
PF0016G000442	PfNAC77	MYFFSNYRCGDKSERVTPSGFWKATASSKQINSSKRMPIVGIRKALVFYKSGAKNHLRAV RTDWVMHEYCIALSENSHSHNSQGNSLIRIGDWTLCRIFLKKRSTIGGTGTYDSSNVHMS DADSCSASSSSPNSDSTIFNEVSSSR
PF0016G000780	PfNAC78	MEVGLGGAGPSMVKMSNEEDDELSELPPGFRFHPTDEEIIMHYLLQKVIDRRFVARAIGE ADLNKCEPWDLPMKAKMGSKREWFFFFQRDRKYPTGMRTNRATESGYWKATGKDKEIYRG GRNLVGMKKTLVFYKGRAPKGEKTNWVMHEYRLEGNFSDYNFSRAAKEEFVVCRVFHKNT GIRRSLPSGVDLSRMDSFVDHLLAETPTAHAQYALPPLTDYNSSFNIERPSSSTFRGEDH YEHDESKANAAGLNSSRVYLNNHKVKMQYDQRNLFVPPFSVPQIALYNHHAPPSMTYQHH DDGFMMIPSFHDQTTTAFAFDPAAFNLRPKMEHFSSNNSAVISHSQDTGLSIDQNVANHE ITSKKAAFDDDDDIDDDQGLEGLGFSPNISDLD…
PF0016G001032	PfNAC79	MAIAAAMNINQEDSTSKQDEHENDVVMPGFRFHPTEEELVEFYLRRKVEGKRFNVELITF LDLYPLAAIGEKEWYFYVPRDRKYRNGDRPNRVTTSGYWKATGADRMIRSENFRSIGLKK TLVFYSGKAPKGIRTSWIMNEYRLPQHETERLQKAEISLCRVYKRAGVEDHPSLPRCLPT KASSPSSSRASQQAARKQQETSTSASASTVRGLAMDIFVDGKITETSPSSSTDIGTSLAL SHHHHHHHHNNVNSSYSINPLAPINIVDDHPTMKQQQQQQQPNCPTIFSNNTIDDLHKLV HNYSSSSSQQSAAAINHHYNPTTNHVAPPNINLLSHFTALQPQPEAEPEPQQTGLGVNVV AAAAYSDRLWEWNAIKDYNSDLFK
PF0016G001440	PfNAC80	MGEMATGFRFFPTEEELISFYLHNKLEDKIISNINRVIPILNIYQLDPWQLPKHCGELCH GDTEQWFFFMPRQEREVRGGRPSRTTDSGYWKATGSPSYVYSSDNKVIGLKKSMVFYKGK APTGRKTKWKMNEYRAIKEDLNTSMPMLRHEMCLCRVYVVSGSHRAFDRRPTHIAETSSV CAREVKLDREDVK
PF0016G001778	PfNAC81	MGDQLFYNIPMSFRFDPTDEELIREYLVPKVMGFPLPWNGIVEKELYGDNASPWNVFNDI DSDNSFSLYCNTKRESGKTKKTVYVFTKVTKAAPNSKKRIARRAGCGTWNGQTGSKDIID STTGDIIGGTKMFSFQYSKEDVGDFGHWIMHEYSLTAQWKTD
PF0016G002139	PfNAC82	MEGTTSSSGGNHQPRLPPGFRFHPTDEELVVHYLKKKAAAAPLPVEIIAEVDLYKYDPWE LPSKACFGEQEWYFFSPRERKYPNGERPNRAATSGYWKATGTDKPILTANGTQKVGVKKA LVFYGGKPPKGVKSNWIMHEYRLVGENSSPNKPLGINLPKKSSLRKNSPSSSSSEDGQFW RVQSRIIEKPYDYSNLFPGNSSMATISPMGDAFPGKEWGVECNHNLNTNPSSSSSSHHTN ISYISLLNQQYPHPIFHQNSAGDGDGTLQQSYQLPTSQFQ
PF0016G002422	PfNAC83	MGSCGNSMKLEALPKGFRFRPTDEELVNHYLRLKINGRHSAVEVIPEIDVCKWEPWDLPA LSVIKSDDPEWFFFCPRDKKYPNGYRSNRATEAGYWKATGKDRTIKFRKSSSSGHSHTHV IGLKKTLVFYRGRAPKGERTNWIMHEYRATEPDLDGTGSGQ
PF0016G002437	PfNAC84	MSSEDMNLSVNGNSKVPPGFRFHPTEEELLHYYLRKKVACEKIDLDVIRDVDLNKLEPWE IQEKCKIGSTPQNDWYFFSHKDKKYPTGTRTNRATAAGFWKATGRDKVIQSNFRRIGMRK TLVFYRGRAPHGQKSDWIMHEYRLDDNIALDSTNVCNFTGDSGPEEGWVVCRVFKKKNYH KALESPLTSNNHHHHHHHLPRNDGVLDQIIMYMGRSSSSSCKQENDPTMQFPNPNPNAVA GFLHLPELESPTINPSMNINDDDDDCSFKSPPSSELMQDMGPTSDWVTLDRLVASQLNGH PPKQLISSCYGEEFAFSFDHDDDQVQQLINMNNNSDRGDDQQQQQQQLHHHVSSSDTDLW NFARSSSSSSSDPLCHLSV
PF0016G002975	PfNAC85	MENLSGSITTSDEVIELPPGFRFHPSDEELITHYLSHKVVDSSFNTIAIGDVDLNKVEPW DLPWKAKMGEKEWYFFCVRDRKYPTGLRTNRATEAGYWKATGKDREIFRAKSLVGMKKTL VFYRGRAPRGVKTNWVMHEYRLEGKHSMHNLNKSAKIEWVICRIFMKTAGGKKLHISGLM SGGSNSQSSDLPPLMEFSSDDNRLRTPVAAGEVSNETCFSNPMENSQDKLFDEFSSSLKN CDFSPFPFASPHVSTPNSVFSPQNIPRTESSTSTRDSLMMQDQSMIRLLLDNNVPNTAQN TKTELLQGMSAVDFKAYHDQEIPAISTTPIDLDCLWDY
PF0017G000019	PfNAC86	MGVRETDPLSQLSLPPGFRFHPTDEELLVQYLCRKVAGHHFSLQIIAEIDLYKYDPWELP SKAIFGGKEWYFFSPRERKYPNGSRPNRVAGSGYWKATGTDKVITTKGRAVGIKKALVFY VGKAPKGTKTNWIMHEYRISEPPRKNGSTTLDDWVLCRIYKKNSSAQRPADSGVQSKDYS LGSSTTTTSSSSHYDDVLDSLPEIDDRFFSLPKIHSIKNLQHLGSGNFDWATLAGFNPLP ELEDLSEPPPHESYQNDIYTPPSTHRNVVDEEVQSGVRAQRPGFFPLNSAASTHAFSNSF LS
PF0017G000236	PfNAC87	MSSLSIVEAKLPPGFRFHPRDEELICDYLIKWIAGSPHPHLPLLIQVDLNNCEPWDIPEF ACVGGKEWYFYSQRDRKYATGLRTNRATVSGYWKATGKDRPVIRKGILVGMRKTLVFYQG RAPKGRKTDWVMHEFRVEGPGPKSTPSPSPRLKVEEDWVLCRVFFKSRSSELMEIGAAAA EKNVVVSPTSLLTFHDEQVPCFSNIFNTNQFSFSQTAAAAAADNKMIVKDDHLLINQLAK METNAYNETTTTTTLIEGASPSFGEEGSSDDSYLSQLLWINNYDRSLQQY
PF0017G000359	PfNAC88	MLGMEEILVELERDEMSEKGLPPGFRFHPTDEELITFYLASKVFNGSFSGVDIAEVDLNR CEPWELPDGAKMGEREWYFFSLRDRKYPTGLRTNRATGAGYWKATGKDREVLSAATAALL GMKKTLVFYKGRAPRGEKTKWVMHEYRLEGDFSCRHTGKEEWVICRIFHKMPDKKNLVQM QGQNYLFYNPSCSANSLPPLLESQDQSTILLQNQNPLFMHTQESDIKTLINPVVSEAGVF PVNLNSDKESMFLNMKPFMSNEDFGFKELSNAIAKQCKKEPDFRTHLQLLSDGSSSMRWG DKIEESCKYQNPFIFGVNAGNLGIPSATVDDHSVTAASMGAAAAIDHVMSTEPAFRWW
PF0017G000392	PfNAC89	MPKKSKLERRKKVERERKKRGIVAVEICRKKVCNFTERARDGEHREKVDSDFLLSGQRFP PGFRFHPTDEELVLYYLKRKICRKRHRLDVVTETDVYKWDPEDLPGMAKLKTGDRQWFFF SPRDRKYPNGARSNRATGRGYWKATGKDRVIPYGSRAVGIKKTLVFYRGRAPNGERTDWV MHEYTMDEEELKRCQNVKEYYALYKVFKKSGPGPKNGEQYGAPFREEEWDEDLEVQCPTE QEKPIKQANETMPIDNTKTVDCQHQSSLDDLEEILNRIETEPVSVQPPVVDCGYALDQFP GEEETQSTLVDHSSIDVSLPVVQAFSQQPYVPARFDLTEFGTTQLQAQGALELSSAPFSN MQDANVTEEDFLKDYLEMDDLDSDPNIQSNDYR…
PF0017G000744	PfNAC90	MGESKCEVKLPGFRFHPTEEELLNFYLKSMVFGKKMRGDVIGFLNIYNYDPRDLPRMAKI GEREWYFFVPRDRKHGSGGRPNRTTENGFWKATGSDRQILSMSDPKKMLGLRKTLVFYEG RAPRGRKTDWIMNEYRLPDKCSAPKDIVLCKIYMKATSLKVLEQRAAMEEGVKAFEEGSI GHINMEFKTEKQEMLMLAEEPSMGKPCSSLVLPNGLQNLAELQVPKLAMDWTQDSFWTQL SPWLDNFTPFLPMC
PF0017G000808	PfNAC91	MGPMTLPPGFRFHPTDEELVAYYLDRKINGGIIELEVIPEVDLYKCEPWDLPDKSFLPSK DMEWYFYSPRDRKYPNGSRTNRATRSGYWKATGKDRAVQSQKRAVGMKKTLVYYRGRAPH GIRTDWVMHEYRLVESVSGSTASTLKDSYALCRVFKKNIVIPNKSGNQESLGAAVDQVLW DDDNGATPETSRDQRENDLNTIKNQQVNPSEASSSDVTQTTPIAMVSKDDPTAQIASDEV NSSIDQFYCHGTENISNFILQDYTGVLYESWYPLPLRVEDFPIPEMDNLRDSEYSYMGCD RFKDCLNGIATLEEIYSLCSAHDSNTIINCQNYAGSN
PF0017G000816	PfNAC92	MMGGNGGLSVPPGFRFHPTDEELLYYYLKKKVSYEPIDFDVIREVDLNKLEPWDLKEKCR IGSGPQNEWYFFSHKDKKYPTGTRTNRATAAGFWKATGRDKAIHMSNSRRIGMRKTLVFY TGRAPHGHKTDWIMHEYRLDDDNAPHEIQEDGWVICRVFKKKNHTRGFHPDVDQEEPTMV PFHAATFDHNNSMQLPQLLSPEAAVPSSFLQSSLELQCPQNMLRLTSTAAPYIQQQTQEK LSSDWSFLDKLLATHQSSMQDHITKCQQFAQVTDLVPATHRFPFAYHALEPDFSKYFSNS K
PF0017G000953	PfNAC93	MGDSNFNMPPGFRFYPTDEELVVHFLHRKAALLPCHPDVIPDLDLYPYDPWDLDGKAMCE GNKWYFYSRRTQSRVTGSGYWHQMGIEEPIYSNGQRVGMKKYNAFYVGQPSEGVKTNWIM QEYKLSDSTSSSRSSSRRRSSKVDYSKWVVCRVYERSCDSDDDDGTQLSCLDEVFLSLDD LDEISLPNYS
PF0017G001176	PfNAC94	MGDQLHNIPIGFCFDPTDEELIRGFLFQKVMGFPLPWNGIAEKELYGDNTAPWDVFSDID DGDNYSLYCNTKKEGDTTKKTVYVLTKVPNSKKRTSRTSGCGRWSSHTGPKTITHSTTGD IIGLMRMLSFKSLKKTTEAVNDDDNLGHWIMHEYSLSGSALMEIGERNNNDLVLCKITKC TKEKVVPVGNNGGCGDEIRVS
PF0017G001564	PfNAC95	MEYSAVATESCVPPGFRFHPTEEELVGYYLRKKIASEKIDLDVIRDIDLYRIEPWDLKEK CGIGYEEQKEWYFFSHKDKKYPTGTRTNRATVAGFWKATGRDKAVYDRSGLIGMRKTLVF YKGRAPNGQKTDWIMHEYRIESGENGHPQEEGWVVCRAFEKRTSGQSKKTSSIEGWDSST HYQNLVCKQELESSTEKLNYFVQLPQLEIESSSLPPMSFAAESSIIEDDQDRCRNSKKVI IDWRELDRFVASQLNHGDQ
PF0018G000298	PfNAC96	MKEKDTLLARRSLRQETTKYRVWYIIDLFVTFTLVGTKSLRERRGGGKPGKKPDFGWARN CRREMTWSSGDEETAAALQIISVDKENSVSSSTTDRFKTVICPSCGQTIKLEDKSAGIQD LPGLPAGVKFDPSDQEILEHLEAKVLSDTRKLHPLIDEFIPTIEGENGICYTHPEKLPGV SKDGQVRHFFHRPSKAYTTGTRKRRKVHSDAAEDGGETRWHKTGKTRPISTAGNIKGYKK ILVLYTNYGRQRKPEKTNWVMHQYHLGENEEEKDGELVLSKVFYQTQPRQCGSSAMKEAL EIKSRNSSNNSENPFVKNSSFAEYYSPTLISYNVGSQNVVNRDSPTPVIPNMVVHGDRSS FIRLPSAASKGK
PF0018G000632	PfNAC97	MANNYRCYYERDETHLPPGFRFHPTDEELITYYLLKKVLDSSFTTGAIAEADLNKSEPWH LPGKAKMGEKEWFFFSLRDRKYPTGLRTNRATEAGYWKATGKDREIYSSKTCALVGMKKT LVFYRGRAPKGEKTNWVMHEFRLEGKLAYHYLSRTSEWVISRVFQKTGAAKKRPCDGAPE VSSPCSVSLPSLLEASTDWNDVSAATSKEHVPCFSMAAPPDFSHNSISVPPFALMHYPSS SSSSSATSRFWKHNTSFTAFPTLKSLQENLHLPLVFSAAAPPPMHGGGGDQMFGDCILGQ WPAPDNQKACGSELDCMWS
PF0018G000679	PfNAC98	MGVRESDPRSQLSLPPGFRFFPTDEELLVQYLCRKVAGHHFPLQIIGDVDLYKFDPWDLP SKALFGEKEWYFFSPRDRKYPNGSRPNRVAGSGYWKATGTDKIITTEGRKVGIKKALVFY VGKAPKGTKTNWIMHEYRLSESTRKNGSTKLDDWVLCRIYKKSSSGGERGAVAGGVVQSK EYSHDSSSSQYDDVLDSLPELDDRYFSMNNSHQQDDQKLNLQRLNSANFDWATLAGLNPL WPELIQAQHGLTQPTQNDAYTPAAAAPHVVDSGAVNQRVANSGQHLTGFTQSQGFSAPLD PFSLRYPNQLGGFGFRE
PF0018G000680	PfNAC99	MESTDSSTGSQQPQLPPGFRFHPTDEELVVHYLKKKAASAPLPVTIIAEVDLYKFDPWEL PAKAIFGEQEWYFFSPRDRKYPNGARPNRAATSGYWKATGTDKPVMTAGGTQKVGVKKAL VFYGGKPPKGIKTNWIMHEYRLVDNKPSSKPPGCDFVNKKGSLRLDDWVLCRIYKKNNAQ RPIEQERDDIHDHVIGSINSQQALSMAAVGHHQHKFLESDQSLYEGMMSDAMNSHLASSG SKAAQAQAQLHLLPPHSLLPTKRLYWNEDGGGNSSPPSAKRFLAENCDGRGDDATNSIAT ILSQLPQTPSLQQQAMLGNLGDGVFGQQPYQVSGVNWYT
PF0018G001570	PfNAC100	MESSCVPPGFRFHPTEEELVGYYLNRKIDNLKIDLDIINDIDLYKMEPWDIQDRCKLGYE EQNEWYFFSHKDRKYPTGTRTNRATTAGFWKATGRDKAVMSKEKIIGMRKTLVFYKGRAP NGRKTDWIMHEYRLQTSENGPPQEEGWVVCRAFKKPNPSHKQFEAWSYMRNMNNNSSSSS YMPPSYPNTPNLMQIFEPNSNQTQGTNNFHHQPPFPTSSNSPFDGQMVEIPKLDSPSIST SFATNDTCSFANEEAHEDSKSSFGNHFSEWKSFEKLLGSSSHQLIGSSSYDYTNIVMPLA PHSEELDAQSHLSHVLECFPEL
PF0019G000785	PfNAC101	MGHEVRVAGTAAQPAGGGAPPPTSLAPGFRFHPTDEELVRYYLRRKACAKPFRFQAVTEI DVYKSEPWELADYSSLKTRDLEWYFFSPVDRKYGNGSRLNRATGKGYWKATGKDRAVRHK NQTIGMKKTLVFHSGRAPDGKRTNWVMHEYRLCDSELERAGVTQDAFVLCRIFQKSGLGP PNGDRYAPFVEEEWDEDAVVVVPGGDAEDDVANGVDEARVECTNLDQEIQPLTMAPPQLE NTTGTQSLPFMCKRERSEEDPEPLSLAQSKRGKHENPNSSHANGSEDSTTTSQDPCTMMM TTNFSSGLLEFPLLEPKENQPVSTLTFDSSNLEKSVPPGYLKFISNLENEILNVSMERET LKIEVMRAQAMINILQSRIDLVTKDNEELRRRA
PF0019G001160	PfNAC102	MEGSGDDPVKEEKLPPGFRFHPTDEELITYYLINKISDATFTGRAIGDVDLNKCEPWDLP GKAKMGEKEWYFFSLRDRKYPTGVRTNRATNTGYWKTTGKDKEIYNSNTSELVGMKKTLV FYRGRAPRGEKTNWVMHEYRIHSKSSYRTNKQDEWVVCRVFQKSAGGKKFPSTHSHSRGV NPFSYNLDIPQNSIQSQINIQTAADNNFHFPGRNYMTPAEIQEFNKVFTASTSMINFPIP PQVNYGAAAAAAGGGCFTISGLNLNLGGSMRAAPPPGMSQQDVMLNGGGVAINGADQTAG YGGDMNSNRFLPMDQCADLDTYWPSY
PF0020G000302	PfNAC103	MEIKSEFVKDDRDHIELPPGFRFHPTDEELITHYLSNKVLDSSFSAVAIGEVDMNKIEPW ELPWRAKLGEKEWYFFCVRDKKYPTGLRTNRATAAGYWKATGKDREIFRGKSLVGMKKTL VFYKGRAPKGEKSNWVIHEYRLEGEFSVDKLPKSAKNDWVISRVFQKTSGGKKIHISGMK RIDCEGNAMSSSTMPPLIDSTKLEHEHEHVHCFSRATVSPQKIQEDMITTFNDPIFPPPS NPLDSSSFSRPQFPPIQGEIGFSFPDYYSSEGFYAFDEL
PF0020G000395	PfNAC104	MDMALISSDVPSFCPPSRSWLIDSRGLAKKVINAGQHDAYSIKDCGANTRCPNCQYLIDN SDISHEWPGLPAGVKFDPSDVELLDHLSAKRGVGKSEPQAFIDEFIPTLEGDEGICYTHP ENLPGSKKDGSSVHFFYRIVKAYASGRRKRRRVQDQESTRVRWHKTGKTKPVMENGIQKG FKKIMVLYATSKKGSKADKCNWVMHQYHLGTDEDEEEGEYVVSKIFYQLQKETDKNENSV LVMEESDIKSVQVIPMTPMTTTPDPPRQETTPSSDCLSEDYFNYFKFQEMEHLKETSHAS YGYRLEYDEYETCLGAKPEAIDLSRVDSLLCNESDAAFGGSTQVNCDMSFVHERDASACY GTGDLENLELDTPPDFPNDLQFCSQDSVFDLLD…
PF0020G000502	PfNAC105	MKGGDQLLNLPAGFRFHPTDEELVAHYLCRRCAGQNIDAPIVAEIDLYKFDPWQLPGMSL YGEKEWYFFSPRDRKYPNGSRPNRAAGSGYWKATGADKPVGKPKTLGIKKALVFYAGKAP RGIKTNWIMHEYRLANVDRSAGKKNNLRLDDWVLCRIYNKKGTLEKHYNEAVQFSQRKLH TDSSSSEHVLSSEFKEVQSEPNWNQMNYMDGFQDDPLNYNDQMSLFQDMFGYMHKPF
PF0020G001262	PfNAC106	MESSCVPPGFRFHPTEEELVGYYLNRKIDNLKIDLDIINDIDLYKMEPWDIQDRCKLGYE EQNEWYFFSHKDRKYPTGTRTNRATTAGFWKATGRDKAVMSKEKIIGMRKTLVFYKGRAP NGRKTDWIMHEYRLQTSENGPPQEEGWVVCRAFKKPNPSHKQFEAWSYMRNMNNSSSSSY MPPSYPNTPNLMQIFEPNSNQTQGTNNFHHQPPFPTSSNSPFDGQMVEIPKLDSPSISTS FATNDTCSFANEEAHEDSKSSFGNHFSEWKSFEKLLGSSSHQLIGSSSYDYTNIVMPLAP HSEELDAQSHLSHVLECFPEL
PF0086G000001	PfNAC107	MEEILISFSNNNQLQYPPGIRFQPSDVELVSYYLDRKVKDLPLPPDVITDIDLYTCDPWD LPSELIISQHLLILIIVARADAYISIYVVELKQGKLFSEKMSGTSSPRENRKYPNGGRPN RTAASGYWKATATDQPIFQPCSRSTSTKIGLKKSLVFYKGKPPNGHRTNWIMTEYRLPHT SRPSTSTGSMRLDDWVLCRIRLKGNMSKNENVKEPPSMCVQDCRDMLTDYLQSNEHNAIV SLLAGHDPAALSTPTATTISPRHQNHESSRPISAAPTSEIILQNFYLFSHSESNQSKERI ISYGDILLPSNMVTNEQSDSGLLVAATDARSYGQHLSEGNKCKHRYQSNACISFQELDML PALQENFMQYNN
PF1059G000002	PfNAC108	MRWSDNEEESAGLQIIRATEEKSRDDHLKDLSPISTIICPSCGHTSKLQDLQGVGDLLGL PAGVKFDPSDQEIVQHLEAKVYSDAKKMHPLIDQFIPTIHGHNGICYTHPENLPGVSKEG QVRHFFHRPSKAYTTGTRKRRKVQTDEDDESGSETRWHKTGKTRCVSAGANMKGYKKILV LYTNYGRQRKPEKTNWVMHQYHLGHNQDEKDGDLVLSKVFYQTQPRQCATKSTSTLPPQT LMDYYNPIIIPNSHASSFAFNCNQTQTRQ

## Sheet: Table S2
Table S2 108 PfNAC transcription factor protein information
geneID	id	chr	chr	MW	pI	len_pro	len_cds
ID=PF0001G000091	PfNAC1	QFCC02000001.1	Chr1	43280.53080000013	5.023509788513183	390	1173
ID=PF0001G000551	PfNAC2	QFCC02000001.1	Chr1	46495.387400000036	5.687048149108887	406	1221
ID=PF0001G000830	PfNAC3	QFCC02000001.1	Chr1	26149.660200000028	6.590447044372559	227	684
ID=PF0001G001672	Table S1	QFCC02000001.1	Chr1	46483.40950000004	5.535515403747558	406	1221
ID=PF0001G002158	PfNAC5	QFCC02000001.1	Chr1	40546.84780000006	7.78296184539795	359	1080
ID=PF0001G002376	PfNAC6	QFCC02000001.1	Chr1	45375.09680000013	5.7402494430542	400	1203
ID=PF0002G000178	PfNAC7	QFCC02000002.1	Chr2	33210.682000000044	6.06502742767334	289	870
ID=PF0002G000352	PfNAC8	QFCC02000002.1	Chr2	26704.918400000017	9.108109474182129	235	708
ID=PF0002G000945	PfNAC9	QFCC02000002.1	Chr2	28166.153799999996	4.906535148620605	243	732
ID=PF0003G000068	PfNAC10	QFCC02000003.1	Chr3	30052.313700000024	5.949303245544433	259	780
ID=PF0003G000641	PfNAC11	QFCC02000003.1	Chr3	44565.87190000019	6.2706708908081055	396	1191
ID=PF0003G000908	PfNAC12	QFCC02000003.1	Chr3	102283.33360000077	6.579704475402832	901	2706
ID=PF0003G001001	PfNAC13	QFCC02000003.1	Chr3	67333.00320000027	5.194993019104003	609	1830
ID=PF0003G001048	PfNAC14	QFCC02000003.1	Chr3	32996.54130000006	5.990227317810058	289	870
ID=PF0003G001209	PfNAC15	QFCC02000003.1	Chr3	25887.058800000006	9.40517978668213	228	687
ID=PF0004G000148	PfNAC16	QFCC02000004.1	Chr4	22404.884800000003	4.379012489318847	191	576
ID=PF0004G000191	PfNAC17	QFCC02000004.1	Chr4	33946.9	5.872684288024902	302	909
ID=PF0004G000225	PfNAC18	QFCC02000004.1	Chr4	21269.876700000015	6.980874061584472	183	552
ID=PF0004G001197	PfNAC19	QFCC02000004.1	Chr4	25758.007800000007	9.23865795135498	226	681
ID=PF0004G001411	PfNAC20	QFCC02000004.1	Chr4	33050.585300000064	5.798509407043457	289	870
ID=PF0004G001469	PfNAC21	QFCC02000004.1	Chr4	67460.10130000027	5.114281654357909	609	1830
ID=PF0004G001886	PfNAC22	QFCC02000004.1	Chr4	44326.56100000018	6.339616584777832	394	1185
ID=PF0004G002128	PfNAC23	QFCC02000004.1	Chr4	26024.74730000001	9.035904884338382	231	696
ID=PF0005G000829	PfNAC24	QFCC02000005.1	Chr5	28166.153799999996	4.906535148620605	243	732
ID=PF0005G000926	PfNAC25	QFCC02000005.1	Chr5	41750.415200000105	6.332227516174316	373	1122
ID=PF0005G001318	PfNAC26	QFCC02000005.1	Chr5	26928.15020000002	9.120293998718264	237	714
ID=PF0005G001479	PfNAC27	QFCC02000005.1	Chr5	33194.63960000005	5.99773006439209	289	870
ID=PF0006G000466	PfNAC28	QFCC02000006.1	Chr6	17838.069100000004	5.722345161437989	153	459
ID=PF0006G000676	PfNAC29	QFCC02000006.1	Chr6	28422.28280000001	5.518065834045408	251	756
ID=PF0006G000983	PfNAC30	QFCC02000006.1	Chr6	34244.56800000004	8.679265785217286	302	909
ID=PF0006G001044	PfNAC31	QFCC02000006.1	Chr6	67075.17100000013	9.04957218170166	599	1800
ID=PF0007G000128	PfNAC32	QFCC02000007.1	Chr7	61547.96590000026	4.897043037414551	558	1677
ID=PF0007G000129	PfNAC33	QFCC02000007.1	Chr7	39934.66190000001	5.384380531311035	359	1080
ID=PF0007G000150	PfNAC34	QFCC02000007.1	Chr7	34644.797800000044	5.629640769958496	306	921
ID=PF0007G000184	PfNAC35	QFCC02000007.1	Chr7	35597.34330000007	5.834317970275879	314	945
ID=PF0007G000498	PfNAC36	QFCC02000007.1	Chr7	31154.06460000004	8.268150901794435	266	801
ID=PF0007G001607	PfNAC37	QFCC02000007.1	Chr7	36660.76310000007	8.50023708343506	318	957
ID=PF0008G000702	PfNAC38	QFCC02000008.1	Chr8	44136.96260000005	5.324301719665528	393	1182
ID=PF0008G000703	PfNAC39	QFCC02000008.1	Chr8	61749.93100000022	4.554701805114747	553	1662
ID=PF0008G000904	PfNAC40	QFCC02000008.1	Chr8	42514.7753000001	6.6285291671752935	377	1134
ID=PF0009G000138	PfNAC41	QFCC02000009.1	Chr9	61531.00330000026	4.93575038909912	558	1677
ID=PF0009G000155	PfNAC42	QFCC02000009.1	Chr9	34648.87570000004	5.498001670837401	307	924
ID=PF0009G000181	PfNAC43	QFCC02000009.1	Chr9	35550.200800000064	5.831760215759277	314	945
ID=PF0009G000402	PfNAC44	QFCC02000009.1	Chr9	18373.746400000004	6.517977333068848	155	468
ID=PF0009G000444	PfNAC45	QFCC02000009.1	Chr9	31339.245100000033	8.268150901794435	268	807
ID=PF0009G001438	PfNAC46	QFCC02000009.1	Chr9	36586.78700000007	7.612809944152833	318	957
ID=PF0010G000775	PfNAC47	QFCC02000010.1	Chr10	34289.631700000034	8.679265785217286	302	909
ID=PF0010G000890	PfNAC48	QFCC02000010.1	Chr10	67003.10680000013	9.049443244934082	598	1797
ID=PF0011G000102	PfNAC49	QFCC02000011.1	Chr11	18431.31139999999	8.553359031677246	155	468
ID=PF0011G000125	PfNAC50	QFCC02000011.1	Chr11	41911.88560000007	9.417235374450684	372	1119
ID=PF0011G000404	PfNAC51	QFCC02000011.1	Chr11	35837.278200000044	8.747602272033692	318	957
ID=PF0011G000445	PfNAC52	QFCC02000011.1	Chr11	35818.46740000006	8.35370044708252	320	963
ID=PF0011G000446	PfNAC53	QFCC02000011.1	Chr11	37764.03710000003	8.55819416046143	341	1026
ID=PF0012G000124	PfNAC54	QFCC02000012.1	Chr12	43444.81140000013	4.88874454498291	391	1176
ID=PF0012G000737	PfNAC55	QFCC02000012.1	Chr12	46563.23400000011	6.359794425964354	408	1227
ID=PF0012G001466	PfNAC56	QFCC02000012.1	Chr12	21996.97510000001	8.831088829040528	188	567
ID=PF0012G001475	PfNAC57	QFCC02000012.1	Chr12	35492.36620000005	5.185614585876464	315	948
ID=PF0012G002285	PfNAC58	QFCC02000012.1	Chr12	31607.79720000004	8.347189140319827	285	858
ID=PF0012G002361	PfNAC59	QFCC02000012.1	Chr12	18355.58989999998	9.378683280944824	160	480
ID=PF0012G002372	PfNAC60	QFCC02000012.1	Chr12	42912.03820000015	5.734849739074707	376	1131
ID=PF0012G002868	PfNAC61	QFCC02000012.1	Chr12	42304.63780000006	8.777902412414551	377	1134
ID=PF0012G002887	PfNAC62	QFCC02000012.1	Chr12	38444.01590000007	6.020408821105956	339	1020
ID=PF0012G003104	PfNAC63	QFCC02000012.1	Chr12	22408.787300000007	4.377762031555175	191	576
ID=PF0012G003127	PfNAC64	QFCC02000012.1	Chr12	61131.829300000136	4.798995780944825	553	1662
ID=PF0013G000154	PfNAC65	QFCC02000013.1	Chr13	35350.47050000003	8.605320549011232	317	954
ID=PF0013G000715	PfNAC66	QFCC02000013.1	Chr13	35770.50780000005	6.007904243469238	309	927
ID=PF0014G000390	PfNAC67	QFCC02000014.1	Chr14	31988.807300000044	6.519455146789551	279	840
ID=PF0014G000515	PfNAC68	QFCC02000014.1	Chr14	37676.48700000007	4.863110160827636	333	1002
ID=PF0014G000649	PfNAC69	QFCC02000014.1	Chr14	30618.323400000023	8.82973499298096	265	798
ID=PF0015G000279	PfNAC70	QFCC02000015.1	Chr15	30507.934500000025	8.378649711608887	265	798
ID=PF0015G000354	PfNAC71	QFCC02000015.1	Chr15	38279.24339999999	5.054089164733886	337	1014
ID=PF0015G000363	PfNAC72	QFCC02000015.1	Chr15	34673.72430000006	7.263932228088379	299	900
ID=PF0015G000561	PfNAC73	QFCC02000015.1	Chr15	21403.472100000014	4.842704963684081	184	555
ID=PF0015G000975	PfNAC74	QFCC02000015.1	Chr15	22249.98640000001	5.2880952835083	202	609
ID=PF0015G001468	PfNAC75	QFCC02000015.1	Chr15	40506.62620000009	5.971072578430175	358	1077
ID=PF0015G001879	PfNAC76	QFCC02000015.1	Chr15	26515.320200000013	9.59536151885986	232	699
ID=PF0016G000442	PfNAC77	QFCC02000016.1	Chr16	16230.970299999994	9.572862052917479	146	441
ID=PF0016G000780	PfNAC78	QFCC02000016.1	Chr16	45438.164200000145	5.861884880065917	398	1197
ID=PF0016G001032	PfNAC79	QFCC02000016.1	Chr16	43389.81630000006	7.344018363952637	384	1155
ID=PF0016G001440	PfNAC80	QFCC02000016.1	Chr16	22550.656500000016	9.17457637786865	193	582
ID=PF0016G001778	PfNAC81	QFCC02000016.1	Chr16	18480.571899999977	6.130562782287597	162	486
ID=PF0016G002139	PfNAC82	QFCC02000016.1	Chr16	31179.380300000033	9.001220893859863	280	843
ID=PF0016G002422	PfNAC83	QFCC02000016.1	Chr16	18488.737099999984	9.378683280944824	161	483
ID=PF0016G002437	PfNAC84	QFCC02000016.1	Chr16	43305.45910000016	5.824371147155762	379	1140
ID=PF0016G002975	PfNAC85	QFCC02000016.1	Chr16	38285.819300000076	6.162506294250488	338	1017
ID=PF0017G000019	PfNAC86	QFCC02000017.1	Chr17	33931.54600000006	7.78218822479248	302	909
ID=PF0017G000236	PfNAC87	QFCC02000017.1	Chr17	32795.82410000003	6.6071577072143555	290	873
ID=PF0017G000359	PfNAC88	QFCC02000017.1	Chr17	40587.6973000001	5.718877983093263	358	1077
ID=PF0017G000392	PfNAC89	QFCC02000017.1	Chr17	70784.96810000033	5.256606483459472	621	1866
ID=PF0017G000744	PfNAC90	QFCC02000017.1	Chr17	29368.81120000002	8.852556800842287	254	765
ID=PF0017G000808	PfNAC91	QFCC02000017.1	Chr17	38267.166399999995	4.936432456970214	337	1014
ID=PF0017G000816	PfNAC92	QFCC02000017.1	Chr17	34815.88010000005	7.263932228088379	301	906
ID=PF0017G000953	PfNAC93	QFCC02000017.1	Chr17	22011.215900000017	4.9732072830200185	190	573
ID=PF0017G001176	PfNAC94	QFCC02000017.1	Chr17	22361.048800000008	5.9587385177612315	201	606
ID=PF0017G001564	PfNAC95	QFCC02000017.1	Chr17	30075.35350000003	5.952429389953613	259	780
ID=PF0018G000298	PfNAC96	QFCC02000018.1	Chr18	41912.83060000007	9.417235374450684	372	1119
ID=PF0018G000632	PfNAC97	QFCC02000018.1	Chr18	35748.07250000004	8.516354179382326	319	960
ID=PF0018G000679	PfNAC98	QFCC02000018.1	Chr18	35530.21020000006	8.35370044708252	317	954
ID=PF0018G000680	PfNAC99	QFCC02000018.1	Chr18	37507.778700000024	8.55819416046143	339	1020
ID=PF0018G001570	PfNAC100	QFCC02000018.1	Chr18	37085.821000000054	5.85324535369873	322	969
ID=PF0019G000785	PfNAC101	QFCC02000019.1	Chr19	44155.02420000005	5.411720085144043	393	1182
ID=PF0019G001160	PfNAC102	QFCC02000019.1	Chr19	36314.253100000045	8.502815818786619	326	981
ID=PF0020G000302	PfNAC103	QFCC02000020.1	Chr20	32042.940900000038	6.767159461975097	279	840
ID=PF0020G000395	PfNAC104	QFCC02000020.1	Chr20	44625.3133000001	4.926542472839355	395	1188
ID=PF0020G000502	PfNAC105	QFCC02000020.1	Chr20	27431.7	8.93565654754639	237	714
ID=PF0020G001262	PfNAC106	QFCC02000020.1	Chr20	36971.718400000056	5.85324535369873	321	966
ID=PF0086G000001	PfNAC107	QFCC02000086.1		41965.973000000085	6.7952379226684565	372	1119
ID=PF1059G000002	PfNAC108	QFCC02001059.1		30577.98670000004	8.627820014953613	269	810

## Sheet: Sheet3
Table S3 Information about the gene id
ID	id	chr	chr	start	end
PfNAC1	ID=PF0001G000091	QFCC02000001.1	Chr1	3528295	3531319
PfNAC2	ID=PF0001G000551	QFCC02000001.1	Chr1	13582922	13584581
PfNAC3	ID=PF0001G000830	QFCC02000001.1	Chr1	20525396	20526837
PfNAC4	ID=PF0001G001672	QFCC02000001.1	Chr1	53151032	53152694
PfNAC5	ID=PF0001G002158	QFCC02000001.1	Chr1	65127475	65129213
PfNAC6	ID=PF0001G002376	QFCC02000001.1	Chr1	68925040	68926855
PfNAC7	ID=PF0002G000178	QFCC02000002.1	Chr2	6165851	6168312
PfNAC8	ID=PF0002G000352	QFCC02000002.1	Chr2	21093806	21094714
PfNAC9	ID=PF0002G000945	QFCC02000002.1	Chr2	41288036	41290689
PfNAC10	ID=PF0003G000068	QFCC02000003.1	Chr3	1104151	1107489
PfNAC11	ID=PF0003G000641	QFCC02000003.1	Chr3	25826430	25827802
PfNAC12	ID=PF0003G000908	QFCC02000003.1	Chr3	32757219	32766829
PfNAC13	ID=PF0003G001001	QFCC02000003.1	Chr3	34473865	34477131
PfNAC14	ID=PF0003G001048	QFCC02000003.1	Chr3	35717082	35720402
PfNAC15	ID=PF0003G001209	QFCC02000003.1	Chr3	40156818	40157774
PfNAC16	ID=PF0004G000148	QFCC02000004.1	Chr4	1523727	1525292
PfNAC17	ID=PF0004G000191	QFCC02000004.1	Chr4	2167345	2168715
PfNAC18	ID=PF0004G000225	QFCC02000004.1	Chr4	2610495	2611131
PfNAC19	ID=PF0004G001197	QFCC02000004.1	Chr4	18601443	18602379
PfNAC20	ID=PF0004G001411	QFCC02000004.1	Chr4	23785287	23788683
PfNAC21	ID=PF0004G001469	QFCC02000004.1	Chr4	24820968	24824241
PfNAC22	ID=PF0004G001886	QFCC02000004.1	Chr4	34141878	34143233
PfNAC23	ID=PF0004G002128	QFCC02000004.1	Chr4	41840258	41841879
PfNAC24	ID=PF0005G000829	QFCC02000005.1	Chr5	20807346	20809926
PfNAC25	ID=PF0005G000926	QFCC02000005.1	Chr5	24385442	24386814
PfNAC26	ID=PF0005G001318	QFCC02000005.1	Chr5	39488471	39489326
PfNAC27	ID=PF0005G001479	QFCC02000005.1	Chr5	52227843	52230366
PfNAC28	ID=PF0006G000466	QFCC02000006.1	Chr6	7693047	7694555
PfNAC29	ID=PF0006G000676	QFCC02000006.1	Chr6	12296602	12298329
PfNAC30	ID=PF0006G000983	QFCC02000006.1	Chr6	19769626	19770710
PfNAC31	ID=PF0006G001044	QFCC02000006.1	Chr6	21706057	21710333
PfNAC32	ID=PF0007G000128	QFCC02000007.1	Chr7	2793205	2796380
PfNAC33	ID=PF0007G000129	QFCC02000007.1	Chr7	2807619	2810723
PfNAC34	ID=PF0007G000150	QFCC02000007.1	Chr7	4217742	4218821
PfNAC35	ID=PF0007G000184	QFCC02000007.1	Chr7	7327220	7328842
PfNAC36	ID=PF0007G000498	QFCC02000007.1	Chr7	19178452	19179431
PfNAC37	ID=PF0007G001607	QFCC02000007.1	Chr7	46906792	46907944
PfNAC38	ID=PF0008G000702	QFCC02000008.1	Chr8	16603534	16606112
PfNAC39	ID=PF0008G000703	QFCC02000008.1	Chr8	16627700	16630929
PfNAC40	ID=PF0008G000904	QFCC02000008.1	Chr8	29125074	29126919
PfNAC41	ID=PF0009G000138	QFCC02000009.1	Chr9	2551906	2555081
PfNAC42	ID=PF0009G000155	QFCC02000009.1	Chr9	3283410	3284480
PfNAC43	ID=PF0009G000181	QFCC02000009.1	Chr9	4826939	4828805
PfNAC44	ID=PF0009G000402	QFCC02000009.1	Chr9	15030500	15032207
PfNAC45	ID=PF0009G000444	QFCC02000009.1	Chr9	16203240	16204225
PfNAC46	ID=PF0009G001438	QFCC02000009.1	Chr9	45055760	45056912
PfNAC47	ID=PF0010G000775	QFCC02000010.1	Chr10	18406333	18407405
PfNAC48	ID=PF0010G000890	QFCC02000010.1	Chr10	21350078	21353996
PfNAC49	ID=PF0011G000102	QFCC02000011.1	Chr11	1080867	1082163
PfNAC50	ID=PF0011G000125	QFCC02000011.1	Chr11	1363653	1366434
PfNAC51	ID=PF0011G000404	QFCC02000011.1	Chr11	7582309	7583567
PfNAC52	ID=PF0011G000445	QFCC02000011.1	Chr11	8761815	8762950
PfNAC53	ID=PF0011G000446	QFCC02000011.1	Chr11	8814436	8815705
PfNAC54	ID=PF0012G000124	QFCC02000012.1	Chr12	5235909	5238935
PfNAC55	ID=PF0012G000737	QFCC02000012.1	Chr12	29920312	29925032
PfNAC56	ID=PF0012G001466	QFCC02000012.1	Chr12	44793304	44794033
PfNAC57	ID=PF0012G001475	QFCC02000012.1	Chr12	44990010	44991884
PfNAC58	ID=PF0012G002285	QFCC02000012.1	Chr12	61442564	61443744
PfNAC59	ID=PF0012G002361	QFCC02000012.1	Chr12	63077276	63079019
PfNAC60	ID=PF0012G002372	QFCC02000012.1	Chr12	63532594	63534149
PfNAC61	ID=PF0012G002868	QFCC02000012.1	Chr12	71200534	71201974
PfNAC62	ID=PF0012G002887	QFCC02000012.1	Chr12	71552384	71553564
PfNAC63	ID=PF0012G003104	QFCC02000012.1	Chr12	74555831	74557369
PfNAC64	ID=PF0012G003127	QFCC02000012.1	Chr12	74803021	74807684
PfNAC65	ID=PF0013G000154	QFCC02000013.1	Chr13	11006864	11008653
PfNAC66	ID=PF0013G000715	QFCC02000013.1	Chr13	27254086	27256126
PfNAC67	ID=PF0014G000390	QFCC02000014.1	Chr14	14073036	14074342
PfNAC68	ID=PF0014G000515	QFCC02000014.1	Chr14	21683388	21685295
PfNAC69	ID=PF0014G000649	QFCC02000014.1	Chr14	32307425	32308479
PfNAC70	ID=PF0015G000279	QFCC02000015.1	Chr15	7678096	7679070
PfNAC71	ID=PF0015G000354	QFCC02000015.1	Chr15	11108581	11110654
PfNAC72	ID=PF0015G000363	QFCC02000015.1	Chr15	11461596	11464606
PfNAC73	ID=PF0015G000561	QFCC02000015.1	Chr15	25312734	25313473
PfNAC74	ID=PF0015G000975	QFCC02000015.1	Chr15	47177452	47178060
PfNAC75	ID=PF0015G001468	QFCC02000015.1	Chr15	61227682	61229736
PfNAC76	ID=PF0015G001879	QFCC02000015.1	Chr15	67917596	67920314
PfNAC77	ID=PF0016G000442	QFCC02000016.1	Chr16	21808946	21810088
PfNAC78	ID=PF0016G000780	QFCC02000016.1	Chr16	27685038	27686831
PfNAC79	ID=PF0016G001032	QFCC02000016.1	Chr16	31565774	31567585
PfNAC80	ID=PF0016G001440	QFCC02000016.1	Chr16	37882247	37883006
PfNAC81	ID=PF0016G001778	QFCC02000016.1	Chr16	43567119	43567604
PfNAC82	ID=PF0016G002139	QFCC02000016.1	Chr16	49097150	49098334
PfNAC83	ID=PF0016G002422	QFCC02000016.1	Chr16	53856677	53858449
PfNAC84	ID=PF0016G002437	QFCC02000016.1	Chr16	54195857	54197458
PfNAC85	ID=PF0016G002975	QFCC02000016.1	Chr16	61702541	61703717
PfNAC86	ID=PF0017G000019	QFCC02000017.1	Chr17	198630	199742
PfNAC87	ID=PF0017G000236	QFCC02000017.1	Chr17	2967382	2970197
PfNAC88	ID=PF0017G000359	QFCC02000017.1	Chr17	6685809	6687918
PfNAC89	ID=PF0017G000392	QFCC02000017.1	Chr17	7502825	7506473
PfNAC90	ID=PF0017G000744	QFCC02000017.1	Chr17	20612115	20613072
PfNAC91	ID=PF0017G000808	QFCC02000017.1	Chr17	23540095	23542207
PfNAC92	ID=PF0017G000816	QFCC02000017.1	Chr17	23969250	23972172
PfNAC93	ID=PF0017G000953	QFCC02000017.1	Chr17	33225419	33226156
PfNAC94	ID=PF0017G001176	QFCC02000017.1	Chr17	49825829	49826434
PfNAC95	ID=PF0017G001564	QFCC02000017.1	Chr17	63002743	63006825
PfNAC96	ID=PF0018G000298	QFCC02000018.1	Chr18	11244860	11247907
PfNAC97	ID=PF0018G000632	QFCC02000018.1	Chr18	19081603	19082869
PfNAC98	ID=PF0018G000679	QFCC02000018.1	Chr18	20441157	20442282
PfNAC99	ID=PF0018G000680	QFCC02000018.1	Chr18	20475410	20476672
PfNAC100	ID=PF0018G001570	QFCC02000018.1	Chr18	61030326	61032222
PfNAC101	ID=PF0019G000785	QFCC02000019.1	Chr19	16843662	16846202
PfNAC102	ID=PF0019G001160	QFCC02000019.1	Chr19	27455802	27459258
PfNAC103	ID=PF0020G000302	QFCC02000020.1	Chr20	10769162	10770472
PfNAC104	ID=PF0020G000395	QFCC02000020.1	Chr20	17063674	17066455
PfNAC105	ID=PF0020G000502	QFCC02000020.1	Chr20	27699949	27700902
PfNAC106	ID=PF0020G001262	QFCC02000020.1	Chr20	62035516	62037384
PfNAC107	ID=PF0086G000001	QFCC02000086.1		3628	4825
PfNAC108	ID=PF1059G000002	QFCC02001059.1		21529	22577

## Sheet: Table S4
Table S4 108 PfNAC cis-acting elements
gene	Site Name	Sequence	Function
PfNAC3	TGA-element	AACGAC	auxin-responsive element
PfNAC8	TGA-element	AACGAC	auxin-responsive element
PfNAC9	TGA-element	AACGAC	auxin-responsive element
PfNAC9	TGA-element	AACGAC	auxin-responsive element
PfNAC15	TGA-element	AACGAC	auxin-responsive element
PfNAC16	TGA-element	AACGAC	auxin-responsive element
PfNAC19	TGA-element	AACGAC	auxin-responsive element
PfNAC24	TGA-element	AACGAC	auxin-responsive element
PfNAC30	TGA-element	AACGAC	auxin-responsive element
PfNAC32	TGA-element	AACGAC	auxin-responsive element
PfNAC32	TGA-element	AACGAC	auxin-responsive element
PfNAC32	TGA-element	AACGAC	auxin-responsive element
PfNAC33	TGA-element	AACGAC	auxin-responsive element
PfNAC33	TGA-element	AACGAC	auxin-responsive element
PfNAC33	TGA-element	AACGAC	auxin-responsive element
PfNAC35	TGA-element	AACGAC	auxin-responsive element
PfNAC38	TGA-element	AACGAC	auxin-responsive element
PfNAC39	TGA-element	AACGAC	auxin-responsive element
PfNAC39	TGA-element	AACGAC	auxin-responsive element
PfNAC39	TGA-element	AACGAC	auxin-responsive element
PfNAC39	TGA-element	AACGAC	auxin-responsive element
PfNAC43	TGA-element	AACGAC	auxin-responsive element
PfNAC44	TGA-element	AACGAC	auxin-responsive element
PfNAC45	TGA-element	AACGAC	auxin-responsive element
PfNAC47	TGA-element	AACGAC	auxin-responsive element
PfNAC51	TGA-element	AACGAC	auxin-responsive element
PfNAC52	TGA-element	AACGAC	auxin-responsive element
PfNAC56	TGA-element	AACGAC	auxin-responsive element
PfNAC56	TGA-element	AACGAC	auxin-responsive element
PfNAC58	TGA-element	AACGAC	auxin-responsive element
PfNAC60	TGA-element	AACGAC	auxin-responsive element
PfNAC62	TGA-element	AACGAC	auxin-responsive element
PfNAC64	TGA-element	AACGAC	auxin-responsive element
PfNAC70	TGA-element	AACGAC	auxin-responsive element
PfNAC72	TGA-element	AACGAC	auxin-responsive element
PfNAC72	TGA-element	AACGAC	auxin-responsive element
PfNAC75	TGA-element	AACGAC	auxin-responsive element
PfNAC75	TGA-element	AACGAC	auxin-responsive element
PfNAC75	TGA-element	AACGAC	auxin-responsive element
PfNAC80	TGA-element	AACGAC	auxin-responsive element
PfNAC80	TGA-element	AACGAC	auxin-responsive element
PfNAC84	TGA-element	AACGAC	auxin-responsive element
PfNAC84	TGA-element	AACGAC	auxin-responsive element
PfNAC89	TGA-element	AACGAC	auxin-responsive element
PfNAC89	TGA-element	AACGAC	auxin-responsive element
PfNAC92	TGA-element	AACGAC	auxin-responsive element
PfNAC92	TGA-element	AACGAC	auxin-responsive element
PfNAC94	TGA-element	AACGAC	auxin-responsive element
PfNAC97	TGA-element	AACGAC	auxin-responsive element
PfNAC98	TGA-element	AACGAC	auxin-responsive element
PfNAC101	TGA-element	AACGAC	auxin-responsive element
PfNAC105	TGA-element	AACGAC	auxin-responsive element
PfNAC1	TC-rich repeats	GTTTTCTTAC	cis-acting element involved in defense and stress responsiveness
PfNAC1	TC-rich repeats	GTTTTCTTAC	cis-acting element involved in defense and stress responsiveness
PfNAC5	TC-rich repeats	ATTCTCTAAC	cis-acting element involved in defense and stress responsiveness
PfNAC7	TC-rich repeats	GTTTTCTTAC	cis-acting element involved in defense and stress responsiveness
PfNAC7	TC-rich repeats	ATTCTCTAAC	cis-acting element involved in defense and stress responsiveness
PfNAC8	TC-rich repeats	ATTCTCTAAC	cis-acting element involved in defense and stress responsiveness
PfNAC17	TC-rich repeats	GTTTTCTTAC	cis-acting element involved in defense and stress responsiveness
PfNAC23	TC-rich repeats	GTTTTCTTAC	cis-acting element involved in defense and stress responsiveness
PfNAC26	TC-rich repeats	ATTCTCTAAC	cis-acting element involved in defense and stress responsiveness
PfNAC26	TC-rich repeats	GTTTTCTTAC	cis-acting element involved in defense and stress responsiveness
PfNAC29	TC-rich repeats	ATTCTCTAAC	cis-acting element involved in defense and stress responsiveness
PfNAC31	TC-rich repeats	GTTTTCTTAC	cis-acting element involved in defense and stress responsiveness
PfNAC34	TC-rich repeats	ATTCTCTAAC	cis-acting element involved in defense and stress responsiveness
PfNAC34	TC-rich repeats	ATTCTCTAAC	cis-acting element involved in defense and stress responsiveness
PfNAC35	TC-rich repeats	GTTTTCTTAC	cis-acting element involved in defense and stress responsiveness
PfNAC36	TC-rich repeats	ATTCTCTAAC	cis-acting element involved in defense and stress responsiveness
PfNAC36	TC-rich repeats	GTTTTCTTAC	cis-acting element involved in defense and stress responsiveness
PfNAC38	TC-rich repeats	ATTCTCTAAC	cis-acting element involved in defense and stress responsiveness
PfNAC40	TC-rich repeats	ATTCTCTAAC	cis-acting element involved in defense and stress responsiveness
PfNAC43	TC-rich repeats	GTTTTCTTAC	cis-acting element involved in defense and stress responsiveness
PfNAC45	TC-rich repeats	ATTCTCTAAC	cis-acting element involved in defense and stress responsiveness
PfNAC45	TC-rich repeats	GTTTTCTTAC	cis-acting element involved in defense and stress responsiveness
PfNAC48	TC-rich repeats	GTTTTCTTAC	cis-acting element involved in defense and stress responsiveness
PfNAC48	TC-rich repeats	GTTTTCTTAC	cis-acting element involved in defense and stress responsiveness
PfNAC49	TC-rich repeats	GTTTTCTTAC	cis-acting element involved in defense and stress responsiveness
PfNAC50	TC-rich repeats	GTTTTCTTAC	cis-acting element involved in defense and stress responsiveness
PfNAC52	TC-rich repeats	GTTTTCTTAC	cis-acting element involved in defense and stress responsiveness
PfNAC53	TC-rich repeats	ATTCTCTAAC	cis-acting element involved in defense and stress responsiveness
PfNAC54	TC-rich repeats	GTTTTCTTAC	cis-acting element involved in defense and stress responsiveness
PfNAC54	TC-rich repeats	GTTTTCTTAC	cis-acting element involved in defense and stress responsiveness
PfNAC55	TC-rich repeats	GTTTTCTTAC	cis-acting element involved in defense and stress responsiveness
PfNAC60	TC-rich repeats	ATTCTCTAAC	cis-acting element involved in defense and stress responsiveness
PfNAC61	TC-rich repeats	ATTCTCTAAC	cis-acting element involved in defense and stress responsiveness
PfNAC62	TC-rich repeats	GTTTTCTTAC	cis-acting element involved in defense and stress responsiveness
PfNAC64	TC-rich repeats	GTTTTCTTAC	cis-acting element involved in defense and stress responsiveness
PfNAC65	TC-rich repeats	GTTTTCTTAC	cis-acting element involved in defense and stress responsiveness
PfNAC65	TC-rich repeats	GTTTTCTTAC	cis-acting element involved in defense and stress responsiveness
PfNAC66	TC-rich repeats	GTTTTCTTAC	cis-acting element involved in defense and stress responsiveness
PfNAC69	TC-rich repeats	ATTCTCTAAC	cis-acting element involved in defense and stress responsiveness
PfNAC70	TC-rich repeats	GTTTTCTTAC	cis-acting element involved in defense and stress responsiveness
PfNAC71	TC-rich repeats	ATTCTCTAAC	cis-acting element involved in defense and stress responsiveness
PfNAC73	TC-rich repeats	ATTCTCTAAC	cis-acting element involved in defense and stress responsiveness
PfNAC80	TC-rich repeats	GTTTTCTTAC	cis-acting element involved in defense and stress responsiveness
PfNAC81	TC-rich repeats	GTTTTCTTAC	cis-acting element involved in defense and stress responsiveness
PfNAC84	TC-rich repeats	ATTCTCTAAC	cis-acting element involved in defense and stress responsiveness
PfNAC91	TC-rich repeats	ATTCTCTAAC	cis-acting element involved in defense and stress responsiveness
PfNAC96	TC-rich repeats	GTTTTCTTAC	cis-acting element involved in defense and stress responsiveness
PfNAC102	TC-rich repeats	ATTCTCTAAC	cis-acting element involved in defense and stress responsiveness
PfNAC102	TC-rich repeats	ATTCTCTAAC	cis-acting element involved in defense and stress responsiveness
PfNAC104	TC-rich repeats	ATTCTCTAAC	cis-acting element involved in defense and stress responsiveness
PfNAC9	TATC-box	TATCCCA	cis-acting element involved in gibberellin-responsiveness
PfNAC9	TATC-box	TATCCCA	cis-acting element involved in gibberellin-responsiveness
PfNAC12	TATC-box	TATCCCA	cis-acting element involved in gibberellin-responsiveness
PfNAC16	TATC-box	TATCCCA	cis-acting element involved in gibberellin-responsiveness
PfNAC16	TATC-box	TATCCCA	cis-acting element involved in gibberellin-responsiveness
PfNAC21	TATC-box	TATCCCA	cis-acting element involved in gibberellin-responsiveness
PfNAC22	TATC-box	TATCCCA	cis-acting element involved in gibberellin-responsiveness
PfNAC27	TATC-box	TATCCCA	cis-acting element involved in gibberellin-responsiveness
PfNAC31	TATC-box	TATCCCA	cis-acting element involved in gibberellin-responsiveness
PfNAC38	TATC-box	TATCCCA	cis-acting element involved in gibberellin-responsiveness
PfNAC42	TATC-box	TATCCCA	cis-acting element involved in gibberellin-responsiveness
PfNAC57	TATC-box	TATCCCA	cis-acting element involved in gibberellin-responsiveness
PfNAC61	TATC-box	TATCCCA	cis-acting element involved in gibberellin-responsiveness
PfNAC63	TATC-box	TATCCCA	cis-acting element involved in gibberellin-responsiveness
PfNAC63	TATC-box	TATCCCA	cis-acting element involved in gibberellin-responsiveness
PfNAC68	TATC-box	TATCCCA	cis-acting element involved in gibberellin-responsiveness
PfNAC69	TATC-box	TATCCCA	cis-acting element involved in gibberellin-responsiveness
PfNAC73	TATC-box	TATCCCA	cis-acting element involved in gibberellin-responsiveness
PfNAC93	TATC-box	TATCCCA	cis-acting element involved in gibberellin-responsiveness
PfNAC96	TATC-box	TATCCCA	cis-acting element involved in gibberellin-responsiveness
PfNAC96	TATC-box	TATCCCA	cis-acting element involved in gibberellin-responsiveness
PfNAC101	TATC-box	TATCCCA	cis-acting element involved in gibberellin-responsiveness
PfNAC104	TATC-box	TATCCCA	cis-acting element involved in gibberellin-responsiveness
PfNAC105	TATC-box	TATCCCA	cis-acting element involved in gibberellin-responsiveness
PfNAC14	ACE	GCGACGTACC	cis-acting element involved in light responsiveness
PfNAC20	ACE	GCGACGTACC	cis-acting element involved in light responsiveness
PfNAC24	ACE	GACACGTATG	cis-acting element involved in light responsiveness
PfNAC25	ACE	CTAACGTATT	cis-acting element involved in light responsiveness
PfNAC33	ACE	GACACGTATG	cis-acting element involved in light responsiveness
PfNAC33	ACE	CTAACGTATT	cis-acting element involved in light responsiveness
PfNAC40	ACE	CTAACGTATT	cis-acting element involved in light responsiveness
PfNAC42	ACE	GACACGTATG	cis-acting element involved in light responsiveness
PfNAC52	ACE	GACACGTATG	cis-acting element involved in light responsiveness
PfNAC69	ACE	CTAACGTATT	cis-acting element involved in light responsiveness
PfNAC76	ACE	GACACGTATG	cis-acting element involved in light responsiveness
PfNAC97	ACE	CTAACGTATT	cis-acting element involved in light responsiveness
PfNAC98	ACE	GACACGTATG	cis-acting element involved in light responsiveness
PfNAC102	ACE	CTAACGTATT	cis-acting element involved in light responsiveness
PfNAC3	LTR	CCGAAA	cis-acting element involved in low-temperature responsiveness
PfNAC3	LTR	CCGAAA	cis-acting element involved in low-temperature responsiveness
PfNAC3	LTR	CCGAAA	cis-acting element involved in low-temperature responsiveness
PfNAC8	LTR	CCGAAA	cis-acting element involved in low-temperature responsiveness
PfNAC10	LTR	CCGAAA	cis-acting element involved in low-temperature responsiveness
PfNAC11	LTR	CCGAAA	cis-acting element involved in low-temperature responsiveness
PfNAC17	LTR	CCGAAA	cis-acting element involved in low-temperature responsiveness
PfNAC18	LTR	CCGAAA	cis-acting element involved in low-temperature responsiveness
PfNAC21	LTR	CCGAAA	cis-acting element involved in low-temperature responsiveness
PfNAC22	LTR	CCGAAA	cis-acting element involved in low-temperature responsiveness
PfNAC23	LTR	CCGAAA	cis-acting element involved in low-temperature responsiveness
PfNAC25	LTR	CCGAAA	cis-acting element involved in low-temperature responsiveness
PfNAC26	LTR	CCGAAA	cis-acting element involved in low-temperature responsiveness
PfNAC27	LTR	CCGAAA	cis-acting element involved in low-temperature responsiveness
PfNAC30	LTR	CCGAAA	cis-acting element involved in low-temperature responsiveness
PfNAC31	LTR	CCGAAA	cis-acting element involved in low-temperature responsiveness
PfNAC36	LTR	CCGAAA	cis-acting element involved in low-temperature responsiveness
PfNAC37	LTR	CCGAAA	cis-acting element involved in low-temperature responsiveness
PfNAC38	LTR	CCGAAA	cis-acting element involved in low-temperature responsiveness
PfNAC38	LTR	CCGAAA	cis-acting element involved in low-temperature responsiveness
PfNAC39	LTR	CCGAAA	cis-acting element involved in low-temperature responsiveness
PfNAC47	LTR	CCGAAA	cis-acting element involved in low-temperature responsiveness
PfNAC48	LTR	CCGAAA	cis-acting element involved in low-temperature responsiveness
PfNAC49	LTR	CCGAAA	cis-acting element involved in low-temperature responsiveness
PfNAC52	LTR	CCGAAA	cis-acting element involved in low-temperature responsiveness
PfNAC53	LTR	CCGAAA	cis-acting element involved in low-temperature responsiveness
PfNAC55	LTR	CCGAAA	cis-acting element involved in low-temperature responsiveness
PfNAC56	LTR	CCGAAA	cis-acting element involved in low-temperature responsiveness
PfNAC56	LTR	CCGAAA	cis-acting element involved in low-temperature responsiveness
PfNAC56	LTR	CCGAAA	cis-acting element involved in low-temperature responsiveness
PfNAC56	LTR	CCGAAA	cis-acting element involved in low-temperature responsiveness
PfNAC59	LTR	CCGAAA	cis-acting element involved in low-temperature responsiveness
PfNAC59	LTR	CCGAAA	cis-acting element involved in low-temperature responsiveness
PfNAC61	LTR	CCGAAA	cis-acting element involved in low-temperature responsiveness
PfNAC66	LTR	CCGAAA	cis-acting element involved in low-temperature responsiveness
PfNAC69	LTR	CCGAAA	cis-acting element involved in low-temperature responsiveness
PfNAC72	LTR	CCGAAA	cis-acting element involved in low-temperature responsiveness
PfNAC77	LTR	CCGAAA	cis-acting element involved in low-temperature responsiveness
PfNAC83	LTR	CCGAAA	cis-acting element involved in low-temperature responsiveness
PfNAC83	LTR	CCGAAA	cis-acting element involved in low-temperature responsiveness
PfNAC90	LTR	CCGAAA	cis-acting element involved in low-temperature responsiveness
PfNAC92	LTR	CCGAAA	cis-acting element involved in low-temperature responsiveness
PfNAC94	LTR	CCGAAA	cis-acting element involved in low-temperature responsiveness
PfNAC95	LTR	CCGAAA	cis-acting element involved in low-temperature responsiveness
PfNAC99	LTR	CCGAAA	cis-acting element involved in low-temperature responsiveness
PfNAC100	LTR	CCGAAA	cis-acting element involved in low-temperature responsiveness
PfNAC101	LTR	CCGAAA	cis-acting element involved in low-temperature responsiveness
PfNAC101	LTR	CCGAAA	cis-acting element involved in low-temperature responsiveness
PfNAC106	LTR	CCGAAA	cis-acting element involved in low-temperature responsiveness
PfNAC2	TCA-element	TCAGAAGAGG	cis-acting element involved in salicylic acid responsiveness
PfNAC2	TCA-element	TCAGAAGAGG	cis-acting element involved in salicylic acid responsiveness
PfNAC4	TCA-element	TCAGAAGAGG	cis-acting element involved in salicylic acid responsiveness
PfNAC37	TCA-element	TCAGAAGAGG	cis-acting element involved in salicylic acid responsiveness
PfNAC42	TCA-element	TCAGAAGAGG	cis-acting element involved in salicylic acid responsiveness
PfNAC46	TCA-element	TCAGAAGAGG	cis-acting element involved in salicylic acid responsiveness
PfNAC72	TCA-element	TCAGAAGAGG	cis-acting element involved in salicylic acid responsiveness
PfNAC82	TCA-element	TCAGAAGAGG	cis-acting element involved in salicylic acid responsiveness
PfNAC92	TCA-element	TCAGAAGAGG	cis-acting element involved in salicylic acid responsiveness
PfNAC100	TCA-element	TCAGAAGAGG	cis-acting element involved in salicylic acid responsiveness
PfNAC106	TCA-element	TCAGAAGAGG	cis-acting element involved in salicylic acid responsiveness
PfNAC5	TCA-element	CCATCTTTTT	cis-acting element involved in salicylic acid responsiveness
PfNAC14	SARE	TTCGACCATCTT	cis-acting element involved in salicylic acid responsiveness
PfNAC15	TCA-element	CCATCTTTTT	cis-acting element involved in salicylic acid responsiveness
PfNAC15	TCA-element	CCATCTTTTT	cis-acting element involved in salicylic acid responsiveness
PfNAC15	TCA-element	CCATCTTTTT	cis-acting element involved in salicylic acid responsiveness
PfNAC15	TCA-element	CCATCTTTTT	cis-acting element involved in salicylic acid responsiveness
PfNAC16	TCA-element	CCATCTTTTT	cis-acting element involved in salicylic acid responsiveness
PfNAC16	TCA-element	CCATCTTTTT	cis-acting element involved in salicylic acid responsiveness
PfNAC17	TCA-element	CCATCTTTTT	cis-acting element involved in salicylic acid responsiveness
PfNAC19	TCA-element	CCATCTTTTT	cis-acting element involved in salicylic acid responsiveness
PfNAC19	TCA-element	CCATCTTTTT	cis-acting element involved in salicylic acid responsiveness
PfNAC25	TCA-element	CCATCTTTTT	cis-acting element involved in salicylic acid responsiveness
PfNAC25	TCA-element	CCATCTTTTT	cis-acting element involved in salicylic acid responsiveness
PfNAC25	TCA-element	CCATCTTTTT	cis-acting element involved in salicylic acid responsiveness
PfNAC30	TCA-element	CCATCTTTTT	cis-acting element involved in salicylic acid responsiveness
PfNAC30	TCA-element	CCATCTTTTT	cis-acting element involved in salicylic acid responsiveness
PfNAC30	TCA-element	CCATCTTTTT	cis-acting element involved in salicylic acid responsiveness
PfNAC36	TCA-element	CCATCTTTTT	cis-acting element involved in salicylic acid responsiveness
PfNAC39	TCA-element	CCATCTTTTT	cis-acting element involved in salicylic acid responsiveness
PfNAC41	TCA-element	CCATCTTTTT	cis-acting element involved in salicylic acid responsiveness
PfNAC42	TCA-element	CCATCTTTTT	cis-acting element involved in salicylic acid responsiveness
PfNAC43	TCA-element	CCATCTTTTT	cis-acting element involved in salicylic acid responsiveness
PfNAC47	TCA-element	CCATCTTTTT	cis-acting element involved in salicylic acid responsiveness
PfNAC47	TCA-element	CCATCTTTTT	cis-acting element involved in salicylic acid responsiveness
PfNAC47	TCA-element	CCATCTTTTT	cis-acting element involved in salicylic acid responsiveness
PfNAC47	TCA-element	CCATCTTTTT	cis-acting element involved in salicylic acid responsiveness
PfNAC48	TCA-element	CCATCTTTTT	cis-acting element involved in salicylic acid responsiveness
PfNAC50	TCA-element	CCATCTTTTT	cis-acting element involved in salicylic acid responsiveness
PfNAC56	TCA-element	CCATCTTTTT	cis-acting element involved in salicylic acid responsiveness
PfNAC56	TCA-element	CCATCTTTTT	cis-acting element involved in salicylic acid responsiveness
PfNAC59	TCA-element	CCATCTTTTT	cis-acting element involved in salicylic acid responsiveness
PfNAC62	TCA-element	CCATCTTTTT	cis-acting element involved in salicylic acid responsiveness
PfNAC63	TCA-element	CCATCTTTTT	cis-acting element involved in salicylic acid responsiveness
PfNAC63	TCA-element	CCATCTTTTT	cis-acting element involved in salicylic acid responsiveness
PfNAC63	TCA-element	CCATCTTTTT	cis-acting element involved in salicylic acid responsiveness
PfNAC64	TCA-element	CCATCTTTTT	cis-acting element involved in salicylic acid responsiveness
PfNAC65	TCA-element	CCATCTTTTT	cis-acting element involved in salicylic acid responsiveness
PfNAC65	TCA-element	CCATCTTTTT	cis-acting element involved in salicylic acid responsiveness
PfNAC66	TCA-element	CCATCTTTTT	cis-acting element involved in salicylic acid responsiveness
PfNAC68	TCA-element	CCATCTTTTT	cis-acting element involved in salicylic acid responsiveness
PfNAC68	TCA-element	CCATCTTTTT	cis-acting element involved in salicylic acid responsiveness
PfNAC69	TCA-element	CCATCTTTTT	cis-acting element involved in salicylic acid responsiveness
PfNAC69	TCA-element	CCATCTTTTT	cis-acting element involved in salicylic acid responsiveness
PfNAC70	TCA-element	CCATCTTTTT	cis-acting element involved in salicylic acid responsiveness
PfNAC71	TCA-element	CCATCTTTTT	cis-acting element involved in salicylic acid responsiveness
PfNAC72	TCA-element	CCATCTTTTT	cis-acting element involved in salicylic acid responsiveness
PfNAC74	TCA-element	CCATCTTTTT	cis-acting element involved in salicylic acid responsiveness
PfNAC77	TCA-element	CCATCTTTTT	cis-acting element involved in salicylic acid responsiveness
PfNAC77	TCA-element	CCATCTTTTT	cis-acting element involved in salicylic acid responsiveness
PfNAC79	TCA-element	CCATCTTTTT	cis-acting element involved in salicylic acid responsiveness
PfNAC80	TCA-element	CCATCTTTTT	cis-acting element involved in salicylic acid responsiveness
PfNAC81	TCA-element	CCATCTTTTT	cis-acting element involved in salicylic acid responsiveness
PfNAC94	TCA-element	CCATCTTTTT	cis-acting element involved in salicylic acid responsiveness
PfNAC96	TCA-element	CCATCTTTTT	cis-acting element involved in salicylic acid responsiveness
PfNAC98	TCA-element	CCATCTTTTT	cis-acting element involved in salicylic acid responsiveness
PfNAC99	TCA-element	CCATCTTTTT	cis-acting element involved in salicylic acid responsiveness
PfNAC100	TCA-element	CCATCTTTTT	cis-acting element involved in salicylic acid responsiveness
PfNAC102	TCA-element	CCATCTTTTT	cis-acting element involved in salicylic acid responsiveness
PfNAC104	TCA-element	CCATCTTTTT	cis-acting element involved in salicylic acid responsiveness
PfNAC104	TCA-element	CCATCTTTTT	cis-acting element involved in salicylic acid responsiveness
PfNAC104	TCA-element	CCATCTTTTT	cis-acting element involved in salicylic acid responsiveness
PfNAC105	TCA-element	CCATCTTTTT	cis-acting element involved in salicylic acid responsiveness
PfNAC106	TCA-element	CCATCTTTTT	cis-acting element involved in salicylic acid responsiveness
PfNAC106	TCA-element	CCATCTTTTT	cis-acting element involved in salicylic acid responsiveness
PfNAC108	TCA-element	CCATCTTTTT	cis-acting element involved in salicylic acid responsiveness
PfNAC1	ABRE	ACGTG	cis-acting element involved in the abscisic acid responsiveness
PfNAC1	ABRE	AACCCGG	cis-acting element involved in the abscisic acid responsiveness
PfNAC1	ABRE	CACGTG	cis-acting element involved in the abscisic acid responsiveness
PfNAC1	ABRE	ACGTG	cis-acting element involved in the abscisic acid responsiveness
PfNAC3	ABRE	ACGTG	cis-acting element involved in the abscisic acid responsiveness
PfNAC5	ABRE	ACGTG	cis-acting element involved in the abscisic acid responsiveness
PfNAC6	ABRE	ACGTG	cis-acting element involved in the abscisic acid responsiveness
PfNAC6	ABRE	ACGTG	cis-acting element involved in the abscisic acid responsiveness
PfNAC7	ABRE	ACGTG	cis-acting element involved in the abscisic acid responsiveness
PfNAC7	ABRE	ACGTG	cis-acting element involved in the abscisic acid responsiveness
PfNAC8	ABRE	ACGTG	cis-acting element involved in the abscisic acid responsiveness
PfNAC9	ABRE	ACGTG	cis-acting element involved in the abscisic acid responsiveness
PfNAC9	ABRE	ACGTG	cis-acting element involved in the abscisic acid responsiveness
PfNAC9	ABRE	ACGTG	cis-acting element involved in the abscisic acid responsiveness
PfNAC10	ABRE	ACGTG	cis-acting element involved in the abscisic acid responsiveness
PfNAC11	ABRE	ACGTG	cis-acting element involved in the abscisic acid responsiveness
PfNAC12	ABRE	CACGTG	cis-acting element involved in the abscisic acid responsiveness
PfNAC12	ABRE	ACGTG	cis-acting element involved in the abscisic acid responsiveness
PfNAC12	ABRE	CACGTG	cis-acting element involved in the abscisic acid responsiveness
PfNAC12	ABRE	ACGTG	cis-acting element involved in the abscisic acid responsiveness
PfNAC13	ABRE	ACGTG	cis-acting element involved in the abscisic acid responsiveness
PfNAC13	ABRE	CACGTG	cis-acting element involved in the abscisic acid responsiveness
PfNAC13	ABRE	ACGTG	cis-acting element involved in the abscisic acid responsiveness
PfNAC15	ABRE	ACGTG	cis-acting element involved in the abscisic acid responsiveness
PfNAC15	ABRE	ACGTG	cis-acting element involved in the abscisic acid responsiveness
PfNAC15	ABRE	ACGTG	cis-acting element involved in the abscisic acid responsiveness
PfNAC15	ABRE	ACGTG	cis-acting element involved in the abscisic acid responsiveness
PfNAC16	ABRE	ACGTG	cis-acting element involved in the abscisic acid responsiveness
PfNAC17	ABRE	TACGGTC	cis-acting element involved in the abscisic acid responsiveness
PfNAC17	ABRE	CACGTG	cis-acting element involved in the abscisic acid responsiveness
PfNAC17	ABRE	ACGTG	cis-acting element involved in the abscisic acid responsiveness
PfNAC17	ABRE	ACGTG	cis-acting element involved in the abscisic acid responsiveness
PfNAC17	ABRE	CACGTG	cis-acting element involved in the abscisic acid responsiveness
PfNAC17	ABRE	ACGTG	cis-acting element involved in the abscisic acid responsiveness
PfNAC17	ABRE	ACGTG	cis-acting element involved in the abscisic acid responsiveness
PfNAC17	ABRE	ACGTG	cis-acting element involved in the abscisic acid responsiveness
PfNAC17	ABRE	ACGTG	cis-acting element involved in the abscisic acid responsiveness
PfNAC17	ABRE	CACGTG	cis-acting element involved in the abscisic acid responsiveness
PfNAC17	ABRE	ACGTG	cis-acting element involved in the abscisic acid responsiveness
PfNAC19	ABRE	ACGTG	cis-acting element involved in the abscisic acid responsiveness
PfNAC19	ABRE	ACGTG	cis-acting element involved in the abscisic acid responsiveness
PfNAC19	ABRE	ACGTG	cis-acting element involved in the abscisic acid responsiveness
PfNAC21	ABRE	CACGTG	cis-acting element involved in the abscisic acid responsiveness
PfNAC21	ABRE	ACGTG	cis-acting element involved in the abscisic acid responsiveness
PfNAC22	ABRE	ACGTG	cis-acting element involved in the abscisic acid responsiveness
PfNAC23	ABRE	ACGTG	cis-acting element involved in the abscisic acid responsiveness
PfNAC23	ABRE	ACGTG	cis-acting element involved in the abscisic acid responsiveness
PfNAC23	ABRE	CACGTG	cis-acting element involved in the abscisic acid responsiveness
PfNAC23	ABRE	ACGTG	cis-acting element involved in the abscisic acid responsiveness
PfNAC24	ABRE	ACGTG	cis-acting element involved in the abscisic acid responsiveness
PfNAC24	ABRE	ACGTG	cis-acting element involved in the abscisic acid responsiveness
PfNAC26	ABRE	ACGTG	cis-acting element involved in the abscisic acid responsiveness
PfNAC27	ABRE	ACGTG	cis-acting element involved in the abscisic acid responsiveness
PfNAC27	ABRE	ACGTG	cis-acting element involved in the abscisic acid responsiveness
PfNAC27	ABRE	ACGTG	cis-acting element involved in the abscisic acid responsiveness
PfNAC28	ABRE	ACGTG	cis-acting element involved in the abscisic acid responsiveness
PfNAC28	ABRE	ACGTG	cis-acting element involved in the abscisic acid responsiveness
PfNAC29	ABRE	ACGTG	cis-acting element involved in the abscisic acid responsiveness
PfNAC30	ABRE	CACGTG	cis-acting element involved in the abscisic acid responsiveness
PfNAC30	ABRE	ACGTG	cis-acting element involved in the abscisic acid responsiveness
PfNAC30	ABRE	ACGTG	cis-acting element involved in the abscisic acid responsiveness
PfNAC30	ABRE	ACGTG	cis-acting element involved in the abscisic acid responsiveness
PfNAC31	ABRE	AACCCGG	cis-acting element involved in the abscisic acid responsiveness
PfNAC31	ABRE	CACGTG	cis-acting element involved in the abscisic acid responsiveness
PfNAC31	ABRE	ACGTG	cis-acting element involved in the abscisic acid responsiveness
PfNAC33	ABRE	ACGTG	cis-acting element involved in the abscisic acid responsiveness
PfNAC33	ABRE	ACGTG	cis-acting element involved in the abscisic acid responsiveness
PfNAC33	ABRE	ACGTG	cis-acting element involved in the abscisic acid responsiveness
PfNAC34	ABRE	ACGTG	cis-acting element involved in the abscisic acid responsiveness
PfNAC35	ABRE	ACGTG	cis-acting element involved in the abscisic acid responsiveness
PfNAC37	ABRE	ACGTG	cis-acting element involved in the abscisic acid responsiveness
PfNAC38	ABRE	AACCCGG	cis-acting element involved in the abscisic acid responsiveness
PfNAC39	ABRE	CACGTG	cis-acting element involved in the abscisic acid responsiveness
PfNAC39	ABRE	ACGTG	cis-acting element involved in the abscisic acid responsiveness
PfNAC39	ABRE	ACGTG	cis-acting element involved in the abscisic acid responsiveness
PfNAC39	ABRE	ACGTG	cis-acting element involved in the abscisic acid responsiveness
PfNAC39	ABRE	ACGTG	cis-acting element involved in the abscisic acid responsiveness
PfNAC40	ABRE	CACGTG	cis-acting element involved in the abscisic acid responsiveness
PfNAC40	ABRE	ACGTG	cis-acting element involved in the abscisic acid responsiveness
PfNAC40	ABRE	ACGTG	cis-acting element involved in the abscisic acid responsiveness
PfNAC40	ABRE	ACGTG	cis-acting element involved in the abscisic acid responsiveness
PfNAC41	ABRE	CACGTG	cis-acting element involved in the abscisic acid responsiveness
PfNAC41	ABRE	ACGTG	cis-acting element involved in the abscisic acid responsiveness
PfNAC42	ABRE	ACGTG	cis-acting element involved in the abscisic acid responsiveness
PfNAC42	ABRE	ACGTG	cis-acting element involved in the abscisic acid responsiveness
PfNAC44	ABRE	ACGTG	cis-acting element involved in the abscisic acid responsiveness
PfNAC44	ABRE	ACGTG	cis-acting element involved in the abscisic acid responsiveness
PfNAC47	ABRE	ACGTG	cis-acting element involved in the abscisic acid responsiveness
PfNAC49	ABRE	ACGTG	cis-acting element involved in the abscisic acid responsiveness
PfNAC50	ABRE	ACGTG	cis-acting element involved in the abscisic acid responsiveness
PfNAC50	ABRE	ACGTG	cis-acting element involved in the abscisic acid responsiveness
PfNAC51	ABRE	ACGTG	cis-acting element involved in the abscisic acid responsiveness
PfNAC51	ABRE	ACGTG	cis-acting element involved in the abscisic acid responsiveness
PfNAC52	ABRE	ACGTG	cis-acting element involved in the abscisic acid responsiveness
PfNAC52	ABRE	ACGTG	cis-acting element involved in the abscisic acid responsiveness
PfNAC52	ABRE	ACGTG	cis-acting element involved in the abscisic acid responsiveness
PfNAC52	ABRE	CACGTG	cis-acting element involved in the abscisic acid responsiveness
PfNAC52	ABRE	ACGTG	cis-acting element involved in the abscisic acid responsiveness
PfNAC52	ABRE	CACGTG	cis-acting element involved in the abscisic acid responsiveness
PfNAC52	ABRE	ACGTG	cis-acting element involved in the abscisic acid responsiveness
PfNAC52	ABRE	ACGTG	cis-acting element involved in the abscisic acid responsiveness
PfNAC52	ABRE	ACGTG	cis-acting element involved in the abscisic acid responsiveness
PfNAC53	ABRE	CACGTG	cis-acting element involved in the abscisic acid responsiveness
PfNAC53	ABRE	ACGTG	cis-acting element involved in the abscisic acid responsiveness
PfNAC53	ABRE	CACGTG	cis-acting element involved in the abscisic acid responsiveness
PfNAC53	ABRE	ACGTG	cis-acting element involved in the abscisic acid responsiveness
PfNAC53	ABRE	ACGTG	cis-acting element involved in the abscisic acid responsiveness
PfNAC53	ABRE	TACGGTC	cis-acting element involved in the abscisic acid responsiveness
PfNAC54	ABRE	ACGTG	cis-acting element involved in the abscisic acid responsiveness
PfNAC54	ABRE	ACGTG	cis-acting element involved in the abscisic acid responsiveness
PfNAC54	ABRE	AACCCGG	cis-acting element involved in the abscisic acid responsiveness
PfNAC54	ABRE	CACGTG	cis-acting element involved in the abscisic acid responsiveness
PfNAC54	ABRE	ACGTG	cis-acting element involved in the abscisic acid responsiveness
PfNAC55	ABRE	CACGTG	cis-acting element involved in the abscisic acid responsiveness
PfNAC55	ABRE	ACGTG	cis-acting element involved in the abscisic acid responsiveness
PfNAC55	ABRE	ACGTG	cis-acting element involved in the abscisic acid responsiveness
PfNAC55	ABRE	ACGTG	cis-acting element involved in the abscisic acid responsiveness
PfNAC55	ABRE	ACGTG	cis-acting element involved in the abscisic acid responsiveness
PfNAC57	ABRE	ACGTG	cis-acting element involved in the abscisic acid responsiveness
PfNAC57	ABRE	ACGTG	cis-acting element involved in the abscisic acid responsiveness
PfNAC57	ABRE	ACGTG	cis-acting element involved in the abscisic acid responsiveness
PfNAC57	ABRE	CACGTG	cis-acting element involved in the abscisic acid responsiveness
PfNAC57	ABRE	ACGTG	cis-acting element involved in the abscisic acid responsiveness
PfNAC57	ABRE	CACGTG	cis-acting element involved in the abscisic acid responsiveness
PfNAC57	ABRE	ACGTG	cis-acting element involved in the abscisic acid responsiveness
PfNAC58	ABRE	CACGTG	cis-acting element involved in the abscisic acid responsiveness
PfNAC58	ABRE	ACGTG	cis-acting element involved in the abscisic acid responsiveness
PfNAC58	ABRE	CACGTG	cis-acting element involved in the abscisic acid responsiveness
PfNAC58	ABRE	ACGTG	cis-acting element involved in the abscisic acid responsiveness
PfNAC59	ABRE	ACGTG	cis-acting element involved in the abscisic acid responsiveness
PfNAC59	ABRE	ACGTG	cis-acting element involved in the abscisic acid responsiveness
PfNAC59	ABRE	ACGTG	cis-acting element involved in the abscisic acid responsiveness
PfNAC59	ABRE	CACGTG	cis-acting element involved in the abscisic acid responsiveness
PfNAC59	ABRE	ACGTG	cis-acting element involved in the abscisic acid responsiveness
PfNAC60	ABRE	ACGTG	cis-acting element involved in the abscisic acid responsiveness
PfNAC60	ABRE	CACGTG	cis-acting element involved in the abscisic acid responsiveness
PfNAC60	ABRE	ACGTG	cis-acting element involved in the abscisic acid responsiveness
PfNAC61	ABRE	CACGTG	cis-acting element involved in the abscisic acid responsiveness
PfNAC61	ABRE	ACGTG	cis-acting element involved in the abscisic acid responsiveness
PfNAC62	ABRE	ACGTG	cis-acting element involved in the abscisic acid responsiveness
PfNAC63	ABRE	ACGTG	cis-acting element involved in the abscisic acid responsiveness
PfNAC64	ABRE	ACGTG	cis-acting element involved in the abscisic acid responsiveness
PfNAC65	ABRE	ACGTG	cis-acting element involved in the abscisic acid responsiveness
PfNAC66	ABRE	ACGTG	cis-acting element involved in the abscisic acid responsiveness
PfNAC66	ABRE	ACGTG	cis-acting element involved in the abscisic acid responsiveness
PfNAC66	ABRE	ACGTG	cis-acting element involved in the abscisic acid responsiveness
PfNAC66	ABRE	ACGTG	cis-acting element involved in the abscisic acid responsiveness
PfNAC66	ABRE	ACGTG	cis-acting element involved in the abscisic acid responsiveness
PfNAC67	ABRE	CACGTG	cis-acting element involved in the abscisic acid responsiveness
PfNAC67	ABRE	ACGTG	cis-acting element involved in the abscisic acid responsiveness
PfNAC67	ABRE	ACGTG	cis-acting element involved in the abscisic acid responsiveness
PfNAC68	ABRE	CACGTG	cis-acting element involved in the abscisic acid responsiveness
PfNAC68	ABRE	ACGTG	cis-acting element involved in the abscisic acid responsiveness
PfNAC72	ABRE	ACGTG	cis-acting element involved in the abscisic acid responsiveness
PfNAC72	ABRE	ACGTG	cis-acting element involved in the abscisic acid responsiveness
PfNAC72	ABRE	ACGTG	cis-acting element involved in the abscisic acid responsiveness
PfNAC73	ABRE	CACGTG	cis-acting element involved in the abscisic acid responsiveness
PfNAC73	ABRE	ACGTG	cis-acting element involved in the abscisic acid responsiveness
PfNAC73	ABRE	ACGTG	cis-acting element involved in the abscisic acid responsiveness
PfNAC74	ABRE	ACGTG	cis-acting element involved in the abscisic acid responsiveness
PfNAC74	ABRE	ACGTG	cis-acting element involved in the abscisic acid responsiveness
PfNAC74	ABRE	ACGTG	cis-acting element involved in the abscisic acid responsiveness
PfNAC74	ABRE	CACGTG	cis-acting element involved in the abscisic acid responsiveness
PfNAC74	ABRE	ACGTG	cis-acting element involved in the abscisic acid responsiveness
PfNAC76	ABRE	ACGTG	cis-acting element involved in the abscisic acid responsiveness
PfNAC76	ABRE	ACGTG	cis-acting element involved in the abscisic acid responsiveness
PfNAC76	ABRE	ACGTG	cis-acting element involved in the abscisic acid responsiveness
PfNAC76	ABRE	ACGTG	cis-acting element involved in the abscisic acid responsiveness
PfNAC78	ABRE	ACGTG	cis-acting element involved in the abscisic acid responsiveness
PfNAC78	ABRE	ACGTG	cis-acting element involved in the abscisic acid responsiveness
PfNAC80	ABRE	ACGTG	cis-acting element involved in the abscisic acid responsiveness
PfNAC81	ABRE	CACGTG	cis-acting element involved in the abscisic acid responsiveness
PfNAC81	ABRE	ACGTG	cis-acting element involved in the abscisic acid responsiveness
PfNAC82	ABRE	ACGTG	cis-acting element involved in the abscisic acid responsiveness
PfNAC82	ABRE	CACGTG	cis-acting element involved in the abscisic acid responsiveness
PfNAC82	ABRE	ACGTG	cis-acting element involved in the abscisic acid responsiveness
PfNAC83	ABRE	ACGTG	cis-acting element involved in the abscisic acid responsiveness
PfNAC83	ABRE	ACGTG	cis-acting element involved in the abscisic acid responsiveness
PfNAC83	ABRE	CACGTG	cis-acting element involved in the abscisic acid responsiveness
PfNAC83	ABRE	ACGTG	cis-acting element involved in the abscisic acid responsiveness
PfNAC84	ABRE	ACGTG	cis-acting element involved in the abscisic acid responsiveness
PfNAC84	ABRE	CACGTG	cis-acting element involved in the abscisic acid responsiveness
PfNAC84	ABRE	ACGTG	cis-acting element involved in the abscisic acid responsiveness
PfNAC86	ABRE	ACGTG	cis-acting element involved in the abscisic acid responsiveness
PfNAC86	ABRE	TACGGTC	cis-acting element involved in the abscisic acid responsiveness
PfNAC86	ABRE	AACCCGG	cis-acting element involved in the abscisic acid responsiveness
PfNAC87	ABRE	ACGTG	cis-acting element involved in the abscisic acid responsiveness
PfNAC87	ABRE	ACGTG	cis-acting element involved in the abscisic acid responsiveness
PfNAC87	ABRE	ACGTG	cis-acting element involved in the abscisic acid responsiveness
PfNAC87	ABRE	ACGTG	cis-acting element involved in the abscisic acid responsiveness
PfNAC88	ABRE	ACGTG	cis-acting element involved in the abscisic acid responsiveness
PfNAC89	ABRE	ACGTG	cis-acting element involved in the abscisic acid responsiveness
PfNAC92	ABRE	ACGTG	cis-acting element involved in the abscisic acid responsiveness
PfNAC92	ABRE	ACGTG	cis-acting element involved in the abscisic acid responsiveness
PfNAC93	ABRE	CACGTG	cis-acting element involved in the abscisic acid responsiveness
PfNAC93	ABRE	ACGTG	cis-acting element involved in the abscisic acid responsiveness
PfNAC93	ABRE	ACGTG	cis-acting element involved in the abscisic acid responsiveness
PfNAC94	ABRE	ACGTG	cis-acting element involved in the abscisic acid responsiveness
PfNAC94	ABRE	CACGTG	cis-acting element involved in the abscisic acid responsiveness
PfNAC94	ABRE	ACGTG	cis-acting element involved in the abscisic acid responsiveness
PfNAC96	ABRE	CACGTG	cis-acting element involved in the abscisic acid responsiveness
PfNAC96	ABRE	ACGTG	cis-acting element involved in the abscisic acid responsiveness
PfNAC96	ABRE	ACGTG	cis-acting element involved in the abscisic acid responsiveness
PfNAC97	ABRE	ACGTG	cis-acting element involved in the abscisic acid responsiveness
PfNAC98	ABRE	ACGTG	cis-acting element involved in the abscisic acid responsiveness
PfNAC98	ABRE	ACGTG	cis-acting element involved in the abscisic acid responsiveness
PfNAC98	ABRE	CACGTG	cis-acting element involved in the abscisic acid responsiveness
PfNAC98	ABRE	ACGTG	cis-acting element involved in the abscisic acid responsiveness
PfNAC98	ABRE	CACGTG	cis-acting element involved in the abscisic acid responsiveness
PfNAC98	ABRE	ACGTG	cis-acting element involved in the abscisic acid responsiveness
PfNAC98	ABRE	ACGTG	cis-acting element involved in the abscisic acid responsiveness
PfNAC98	ABRE	ACGTG	cis-acting element involved in the abscisic acid responsiveness
PfNAC99	ABRE	CACGTG	cis-acting element involved in the abscisic acid responsiveness
PfNAC99	ABRE	ACGTG	cis-acting element involved in the abscisic acid responsiveness
PfNAC99	ABRE	CACGTG	cis-acting element involved in the abscisic acid responsiveness
PfNAC99	ABRE	ACGTG	cis-acting element involved in the abscisic acid responsiveness
PfNAC99	ABRE	ACGTG	cis-acting element involved in the abscisic acid responsiveness
PfNAC99	ABRE	TACGGTC	cis-acting element involved in the abscisic acid responsiveness
PfNAC100	ABRE	CACGTG	cis-acting element involved in the abscisic acid responsiveness
PfNAC100	ABRE	ACGTG	cis-acting element involved in the abscisic acid responsiveness
PfNAC100	ABRE	ACGTG	cis-acting element involved in the abscisic acid responsiveness
PfNAC101	ABRE	ACGTG	cis-acting element involved in the abscisic acid responsiveness
PfNAC102	ABRE	ACGTG	cis-acting element involved in the abscisic acid responsiveness
PfNAC102	ABRE	ACGTG	cis-acting element involved in the abscisic acid responsiveness
PfNAC102	ABRE	CACGTG	cis-acting element involved in the abscisic acid responsiveness
PfNAC102	ABRE	ACGTG	cis-acting element involved in the abscisic acid responsiveness
PfNAC102	ABRE	ACGTG	cis-acting element involved in the abscisic acid responsiveness
PfNAC102	ABRE	ACGTG	cis-acting element involved in the abscisic acid responsiveness
PfNAC103	ABRE	CACGTG	cis-acting element involved in the abscisic acid responsiveness
PfNAC103	ABRE	ACGTG	cis-acting element involved in the abscisic acid responsiveness
PfNAC103	ABRE	ACGTG	cis-acting element involved in the abscisic acid responsiveness
PfNAC103	ABRE	ACGTG	cis-acting element involved in the abscisic acid responsiveness
PfNAC104	ABRE	ACGTG	cis-acting element involved in the abscisic acid responsiveness
PfNAC104	ABRE	CACGTG	cis-acting element involved in the abscisic acid responsiveness
PfNAC104	ABRE	ACGTG	cis-acting element involved in the abscisic acid responsiveness
PfNAC105	ABRE	ACGTG	cis-acting element involved in the abscisic acid responsiveness
PfNAC106	ABRE	CACGTG	cis-acting element involved in the abscisic acid responsiveness
PfNAC106	ABRE	ACGTG	cis-acting element involved in the abscisic acid responsiveness
PfNAC106	ABRE	ACGTG	cis-acting element involved in the abscisic acid responsiveness
PfNAC107	ABRE	ACGTG	cis-acting element involved in the abscisic acid responsiveness
PfNAC107	ABRE	ACGTG	cis-acting element involved in the abscisic acid responsiveness
PfNAC108	ABRE	ACGTG	cis-acting element involved in the abscisic acid responsiveness
PfNAC2	ABRE	CGTACGTGCA	cis-acting element involved in the abscisic acid responsiveness
PfNAC10	ABRE	GCAACGTGTC	cis-acting element involved in the abscisic acid responsiveness
PfNAC25	ABRE	CGTACGTGCA	cis-acting element involved in the abscisic acid responsiveness
PfNAC30	ABRE	CGTACGTGCA	cis-acting element involved in the abscisic acid responsiveness
PfNAC31	ABRE	CGTACGTGCA	cis-acting element involved in the abscisic acid responsiveness
PfNAC48	ABRE	CGTACGTGCA	cis-acting element involved in the abscisic acid responsiveness
PfNAC57	ABRE	CGCACGTGTC	cis-acting element involved in the abscisic acid responsiveness
PfNAC58	ABRE	CGCACGTGTC	cis-acting element involved in the abscisic acid responsiveness
PfNAC64	ABRE	GCAACGTGTC	cis-acting element involved in the abscisic acid responsiveness
PfNAC66	ABRE	CGTACGTGCA	cis-acting element involved in the abscisic acid responsiveness
PfNAC82	ABRE	CGCACGTGTC	cis-acting element involved in the abscisic acid responsiveness
PfNAC96	ABRE	CGCACGTGTC	cis-acting element involved in the abscisic acid responsiveness
PfNAC100	ABRE	GCAACGTGTC	cis-acting element involved in the abscisic acid responsiveness
PfNAC106	ABRE	GCAACGTGTC	cis-acting element involved in the abscisic acid responsiveness
PfNAC107	ABRE	CGTACGTGCA	cis-acting element involved in the abscisic acid responsiveness
PfNAC11	ABRE	GACACGTACGT	cis-acting element involved in the abscisic acid responsiveness
PfNAC11	ABRE	TACGTGTC	cis-acting element involved in the abscisic acid responsiveness
PfNAC29	ABRE	GCCGCGTGGC	cis-acting element involved in the abscisic acid responsiveness
PfNAC33	ABRE	TACGTGTC	cis-acting element involved in the abscisic acid responsiveness
PfNAC40	ABRE	GCCGCGTGGC	cis-acting element involved in the abscisic acid responsiveness
PfNAC86	ABRE	TACGTGTC	cis-acting element involved in the abscisic acid responsiveness
PfNAC107	ABRE	TACGTGTC	cis-acting element involved in the abscisic acid responsiveness
PfNAC12	ABRE	GACACGTGGC	cis-acting element involved in the abscisic acid responsiveness
PfNAC53	ABRE	GACACGTGGC	cis-acting element involved in the abscisic acid responsiveness
PfNAC55	ABRE	GACACGTGGC	cis-acting element involved in the abscisic acid responsiveness
PfNAC73	ABRE	GACACGTGGC	cis-acting element involved in the abscisic acid responsiveness
PfNAC93	ABRE	GACACGTGGC	cis-acting element involved in the abscisic acid responsiveness
PfNAC99	ABRE	GACACGTGGC	cis-acting element involved in the abscisic acid responsiveness
PfNAC1	ARE	AAACCA	cis-acting regulatory element essential for the anaerobic induction
PfNAC2	ARE	AAACCA	cis-acting regulatory element essential for the anaerobic induction
PfNAC2	ARE	AAACCA	cis-acting regulatory element essential for the anaerobic induction
PfNAC4	ARE	AAACCA	cis-acting regulatory element essential for the anaerobic induction
PfNAC6	ARE	AAACCA	cis-acting regulatory element essential for the anaerobic induction
PfNAC6	ARE	AAACCA	cis-acting regulatory element essential for the anaerobic induction
PfNAC7	ARE	AAACCA	cis-acting regulatory element essential for the anaerobic induction
PfNAC7	ARE	AAACCA	cis-acting regulatory element essential for the anaerobic induction
PfNAC8	ARE	AAACCA	cis-acting regulatory element essential for the anaerobic induction
PfNAC9	ARE	AAACCA	cis-acting regulatory element essential for the anaerobic induction
PfNAC9	ARE	AAACCA	cis-acting regulatory element essential for the anaerobic induction
PfNAC9	ARE	AAACCA	cis-acting regulatory element essential for the anaerobic induction
PfNAC9	ARE	AAACCA	cis-acting regulatory element essential for the anaerobic induction
PfNAC10	ARE	AAACCA	cis-acting regulatory element essential for the anaerobic induction
PfNAC10	ARE	AAACCA	cis-acting regulatory element essential for the anaerobic induction
PfNAC11	ARE	AAACCA	cis-acting regulatory element essential for the anaerobic induction
PfNAC11	ARE	AAACCA	cis-acting regulatory element essential for the anaerobic induction
PfNAC11	ARE	AAACCA	cis-acting regulatory element essential for the anaerobic induction
PfNAC14	ARE	AAACCA	cis-acting regulatory element essential for the anaerobic induction
PfNAC15	ARE	AAACCA	cis-acting regulatory element essential for the anaerobic induction
PfNAC17	ARE	AAACCA	cis-acting regulatory element essential for the anaerobic induction
PfNAC18	ARE	AAACCA	cis-acting regulatory element essential for the anaerobic induction
PfNAC18	ARE	AAACCA	cis-acting regulatory element essential for the anaerobic induction
PfNAC18	ARE	AAACCA	cis-acting regulatory element essential for the anaerobic induction
PfNAC19	ARE	AAACCA	cis-acting regulatory element essential for the anaerobic induction
PfNAC20	ARE	AAACCA	cis-acting regulatory element essential for the anaerobic induction
PfNAC22	ARE	AAACCA	cis-acting regulatory element essential for the anaerobic induction
PfNAC22	ARE	AAACCA	cis-acting regulatory element essential for the anaerobic induction
PfNAC23	ARE	AAACCA	cis-acting regulatory element essential for the anaerobic induction
PfNAC23	ARE	AAACCA	cis-acting regulatory element essential for the anaerobic induction
PfNAC24	ARE	AAACCA	cis-acting regulatory element essential for the anaerobic induction
PfNAC25	ARE	AAACCA	cis-acting regulatory element essential for the anaerobic induction
PfNAC25	ARE	AAACCA	cis-acting regulatory element essential for the anaerobic induction
PfNAC25	ARE	AAACCA	cis-acting regulatory element essential for the anaerobic induction
PfNAC26	ARE	AAACCA	cis-acting regulatory element essential for the anaerobic induction
PfNAC26	ARE	AAACCA	cis-acting regulatory element essential for the anaerobic induction
PfNAC27	ARE	AAACCA	cis-acting regulatory element essential for the anaerobic induction
PfNAC28	ARE	AAACCA	cis-acting regulatory element essential for the anaerobic induction
PfNAC28	ARE	AAACCA	cis-acting regulatory element essential for the anaerobic induction
PfNAC29	ARE	AAACCA	cis-acting regulatory element essential for the anaerobic induction
PfNAC30	ARE	AAACCA	cis-acting regulatory element essential for the anaerobic induction
PfNAC31	ARE	AAACCA	cis-acting regulatory element essential for the anaerobic induction
PfNAC31	ARE	AAACCA	cis-acting regulatory element essential for the anaerobic induction
PfNAC32	ARE	AAACCA	cis-acting regulatory element essential for the anaerobic induction
PfNAC32	ARE	AAACCA	cis-acting regulatory element essential for the anaerobic induction
PfNAC34	ARE	AAACCA	cis-acting regulatory element essential for the anaerobic induction
PfNAC36	ARE	AAACCA	cis-acting regulatory element essential for the anaerobic induction
PfNAC36	ARE	AAACCA	cis-acting regulatory element essential for the anaerobic induction
PfNAC39	ARE	AAACCA	cis-acting regulatory element essential for the anaerobic induction
PfNAC39	ARE	AAACCA	cis-acting regulatory element essential for the anaerobic induction
PfNAC39	ARE	AAACCA	cis-acting regulatory element essential for the anaerobic induction
PfNAC39	ARE	AAACCA	cis-acting regulatory element essential for the anaerobic induction
PfNAC41	ARE	AAACCA	cis-acting regulatory element essential for the anaerobic induction
PfNAC41	ARE	AAACCA	cis-acting regulatory element essential for the anaerobic induction
PfNAC41	ARE	AAACCA	cis-acting regulatory element essential for the anaerobic induction
PfNAC42	ARE	AAACCA	cis-acting regulatory element essential for the anaerobic induction
PfNAC45	ARE	AAACCA	cis-acting regulatory element essential for the anaerobic induction
PfNAC45	ARE	AAACCA	cis-acting regulatory element essential for the anaerobic induction
PfNAC47	ARE	AAACCA	cis-acting regulatory element essential for the anaerobic induction
PfNAC48	ARE	AAACCA	cis-acting regulatory element essential for the anaerobic induction
PfNAC49	ARE	AAACCA	cis-acting regulatory element essential for the anaerobic induction
PfNAC50	ARE	AAACCA	cis-acting regulatory element essential for the anaerobic induction
PfNAC50	ARE	AAACCA	cis-acting regulatory element essential for the anaerobic induction
PfNAC50	ARE	AAACCA	cis-acting regulatory element essential for the anaerobic induction
PfNAC50	ARE	AAACCA	cis-acting regulatory element essential for the anaerobic induction
PfNAC52	ARE	AAACCA	cis-acting regulatory element essential for the anaerobic induction
PfNAC52	ARE	AAACCA	cis-acting regulatory element essential for the anaerobic induction
PfNAC52	ARE	AAACCA	cis-acting regulatory element essential for the anaerobic induction
PfNAC52	ARE	AAACCA	cis-acting regulatory element essential for the anaerobic induction
PfNAC52	ARE	AAACCA	cis-acting regulatory element essential for the anaerobic induction
PfNAC54	ARE	AAACCA	cis-acting regulatory element essential for the anaerobic induction
PfNAC55	ARE	AAACCA	cis-acting regulatory element essential for the anaerobic induction
PfNAC56	ARE	AAACCA	cis-acting regulatory element essential for the anaerobic induction
PfNAC56	ARE	AAACCA	cis-acting regulatory element essential for the anaerobic induction
PfNAC57	ARE	AAACCA	cis-acting regulatory element essential for the anaerobic induction
PfNAC57	ARE	AAACCA	cis-acting regulatory element essential for the anaerobic induction
PfNAC57	ARE	AAACCA	cis-acting regulatory element essential for the anaerobic induction
PfNAC57	ARE	AAACCA	cis-acting regulatory element essential for the anaerobic induction
PfNAC58	ARE	AAACCA	cis-acting regulatory element essential for the anaerobic induction
PfNAC58	ARE	AAACCA	cis-acting regulatory element essential for the anaerobic induction
PfNAC58	ARE	AAACCA	cis-acting regulatory element essential for the anaerobic induction
PfNAC58	ARE	AAACCA	cis-acting regulatory element essential for the anaerobic induction
PfNAC59	ARE	AAACCA	cis-acting regulatory element essential for the anaerobic induction
PfNAC60	ARE	AAACCA	cis-acting regulatory element essential for the anaerobic induction
PfNAC60	ARE	AAACCA	cis-acting regulatory element essential for the anaerobic induction
PfNAC61	ARE	AAACCA	cis-acting regulatory element essential for the anaerobic induction
PfNAC61	ARE	AAACCA	cis-acting regulatory element essential for the anaerobic induction
PfNAC64	ARE	AAACCA	cis-acting regulatory element essential for the anaerobic induction
PfNAC64	ARE	AAACCA	cis-acting regulatory element essential for the anaerobic induction
PfNAC64	ARE	AAACCA	cis-acting regulatory element essential for the anaerobic induction
PfNAC65	ARE	AAACCA	cis-acting regulatory element essential for the anaerobic induction
PfNAC65	ARE	AAACCA	cis-acting regulatory element essential for the anaerobic induction
PfNAC66	ARE	AAACCA	cis-acting regulatory element essential for the anaerobic induction
PfNAC67	ARE	AAACCA	cis-acting regulatory element essential for the anaerobic induction
PfNAC68	ARE	AAACCA	cis-acting regulatory element essential for the anaerobic induction
PfNAC68	ARE	AAACCA	cis-acting regulatory element essential for the anaerobic induction
PfNAC70	ARE	AAACCA	cis-acting regulatory element essential for the anaerobic induction
PfNAC70	ARE	AAACCA	cis-acting regulatory element essential for the anaerobic induction
PfNAC71	ARE	AAACCA	cis-acting regulatory element essential for the anaerobic induction
PfNAC71	ARE	AAACCA	cis-acting regulatory element essential for the anaerobic induction
PfNAC72	ARE	AAACCA	cis-acting regulatory element essential for the anaerobic induction
PfNAC73	ARE	AAACCA	cis-acting regulatory element essential for the anaerobic induction
PfNAC73	ARE	AAACCA	cis-acting regulatory element essential for the anaerobic induction
PfNAC73	ARE	AAACCA	cis-acting regulatory element essential for the anaerobic induction
PfNAC73	ARE	AAACCA	cis-acting regulatory element essential for the anaerobic induction
PfNAC74	ARE	AAACCA	cis-acting regulatory element essential for the anaerobic induction
PfNAC74	ARE	AAACCA	cis-acting regulatory element essential for the anaerobic induction
PfNAC76	ARE	AAACCA	cis-acting regulatory element essential for the anaerobic induction
PfNAC77	ARE	AAACCA	cis-acting regulatory element essential for the anaerobic induction
PfNAC78	ARE	AAACCA	cis-acting regulatory element essential for the anaerobic induction
PfNAC78	ARE	AAACCA	cis-acting regulatory element essential for the anaerobic induction
PfNAC80	ARE	AAACCA	cis-acting regulatory element essential for the anaerobic induction
PfNAC80	ARE	AAACCA	cis-acting regulatory element essential for the anaerobic induction
PfNAC81	ARE	AAACCA	cis-acting regulatory element essential for the anaerobic induction
PfNAC82	ARE	AAACCA	cis-acting regulatory element essential for the anaerobic induction
PfNAC82	ARE	AAACCA	cis-acting regulatory element essential for the anaerobic induction
PfNAC82	ARE	AAACCA	cis-acting regulatory element essential for the anaerobic induction
PfNAC84	ARE	AAACCA	cis-acting regulatory element essential for the anaerobic induction
PfNAC84	ARE	AAACCA	cis-acting regulatory element essential for the anaerobic induction
PfNAC86	ARE	AAACCA	cis-acting regulatory element essential for the anaerobic induction
PfNAC89	ARE	AAACCA	cis-acting regulatory element essential for the anaerobic induction
PfNAC89	ARE	AAACCA	cis-acting regulatory element essential for the anaerobic induction
PfNAC90	ARE	AAACCA	cis-acting regulatory element essential for the anaerobic induction
PfNAC90	ARE	AAACCA	cis-acting regulatory element essential for the anaerobic induction
PfNAC91	ARE	AAACCA	cis-acting regulatory element essential for the anaerobic induction
PfNAC91	ARE	AAACCA	cis-acting regulatory element essential for the anaerobic induction
PfNAC92	ARE	AAACCA	cis-acting regulatory element essential for the anaerobic induction
PfNAC93	ARE	AAACCA	cis-acting regulatory element essential for the anaerobic induction
PfNAC93	ARE	AAACCA	cis-acting regulatory element essential for the anaerobic induction
PfNAC93	ARE	AAACCA	cis-acting regulatory element essential for the anaerobic induction
PfNAC93	ARE	AAACCA	cis-acting regulatory element essential for the anaerobic induction
PfNAC96	ARE	AAACCA	cis-acting regulatory element essential for the anaerobic induction
PfNAC96	ARE	AAACCA	cis-acting regulatory element essential for the anaerobic induction
PfNAC96	ARE	AAACCA	cis-acting regulatory element essential for the anaerobic induction
PfNAC98	ARE	AAACCA	cis-acting regulatory element essential for the anaerobic induction
PfNAC98	ARE	AAACCA	cis-acting regulatory element essential for the anaerobic induction
PfNAC98	ARE	AAACCA	cis-acting regulatory element essential for the anaerobic induction
PfNAC98	ARE	AAACCA	cis-acting regulatory element essential for the anaerobic induction
PfNAC98	ARE	AAACCA	cis-acting regulatory element essential for the anaerobic induction
PfNAC99	ARE	AAACCA	cis-acting regulatory element essential for the anaerobic induction
PfNAC100	ARE	AAACCA	cis-acting regulatory element essential for the anaerobic induction
PfNAC101	ARE	AAACCA	cis-acting regulatory element essential for the anaerobic induction
PfNAC102	ARE	AAACCA	cis-acting regulatory element essential for the anaerobic induction
PfNAC103	ARE	AAACCA	cis-acting regulatory element essential for the anaerobic induction
PfNAC104	ARE	AAACCA	cis-acting regulatory element essential for the anaerobic induction
PfNAC105	ARE	AAACCA	cis-acting regulatory element essential for the anaerobic induction
PfNAC105	ARE	AAACCA	cis-acting regulatory element essential for the anaerobic induction
PfNAC106	ARE	AAACCA	cis-acting regulatory element essential for the anaerobic induction
PfNAC107	ARE	AAACCA	cis-acting regulatory element essential for the anaerobic induction
PfNAC107	ARE	AAACCA	cis-acting regulatory element essential for the anaerobic induction
PfNAC107	ARE	AAACCA	cis-acting regulatory element essential for the anaerobic induction
PfNAC108	ARE	AAACCA	cis-acting regulatory element essential for the anaerobic induction
PfNAC108	ARE	AAACCA	cis-acting regulatory element essential for the anaerobic induction
PfNAC108	ARE	AAACCA	cis-acting regulatory element essential for the anaerobic induction
PfNAC1	AuxRR-core	GGTCCAT	cis-acting regulatory element involved in auxin responsiveness
PfNAC9	AuxRR-core	GGTCCAT	cis-acting regulatory element involved in auxin responsiveness
PfNAC12	AuxRR-core	GGTCCAT	cis-acting regulatory element involved in auxin responsiveness
PfNAC12	AuxRR-core	GGTCCAT	cis-acting regulatory element involved in auxin responsiveness
PfNAC14	AuxRR-core	GGTCCAT	cis-acting regulatory element involved in auxin responsiveness
PfNAC20	AuxRR-core	GGTCCAT	cis-acting regulatory element involved in auxin responsiveness
PfNAC28	AuxRR-core	GGTCCAT	cis-acting regulatory element involved in auxin responsiveness
PfNAC29	AuxRR-core	GGTCCAT	cis-acting regulatory element involved in auxin responsiveness
PfNAC36	AuxRR-core	GGTCCAT	cis-acting regulatory element involved in auxin responsiveness
PfNAC40	AuxRR-core	GGTCCAT	cis-acting regulatory element involved in auxin responsiveness
PfNAC54	AuxRR-core	GGTCCAT	cis-acting regulatory element involved in auxin responsiveness
PfNAC105	AuxRR-core	GGTCCAT	cis-acting regulatory element involved in auxin responsiveness
PfNAC1	G-box	TACGTG	cis-acting regulatory element involved in light responsiveness
PfNAC1	G-box	CACGTG	cis-acting regulatory element involved in light responsiveness
PfNAC5	G-box	TACGTG	cis-acting regulatory element involved in light responsiveness
PfNAC6	G-box	TACGTG	cis-acting regulatory element involved in light responsiveness
PfNAC7	G-box	TACGTG	cis-acting regulatory element involved in light responsiveness
PfNAC7	G-box	TACGTG	cis-acting regulatory element involved in light responsiveness
PfNAC9	G-box	TACGTG	cis-acting regulatory element involved in light responsiveness
PfNAC11	G-box	TACGTG	cis-acting regulatory element involved in light responsiveness
PfNAC12	G-box	CTTCCACGTGGCA	cis-acting regulatory element involved in light responsiveness
PfNAC12	G-box	GCCACGTGGA	cis-acting regulatory element involved in light responsiveness
PfNAC12	G-box	CACGTG	cis-acting regulatory element involved in light responsiveness
PfNAC12	G-box	GCCACGTGGA	cis-acting regulatory element involved in light responsiveness
PfNAC12	G-box	CACGTG	cis-acting regulatory element involved in light responsiveness
PfNAC13	G-box	TACGTG	cis-acting regulatory element involved in light responsiveness
PfNAC13	G-box	CACGTG	cis-acting regulatory element involved in light responsiveness
PfNAC16	G-box	TACGTG	cis-acting regulatory element involved in light responsiveness
PfNAC17	G-box	CACGTG	cis-acting regulatory element involved in light responsiveness
PfNAC17	G-box	TACGTG	cis-acting regulatory element involved in light responsiveness
PfNAC17	G-box	CACGTG	cis-acting regulatory element involved in light responsiveness
PfNAC17	G-box	TACGTG	cis-acting regulatory element involved in light responsiveness
PfNAC17	G-box	TACGTG	cis-acting regulatory element involved in light responsiveness
PfNAC17	G-box	CACGTG	cis-acting regulatory element involved in light responsiveness
PfNAC21	G-box	CACGTG	cis-acting regulatory element involved in light responsiveness
PfNAC22	G-box	TACGTG	cis-acting regulatory element involved in light responsiveness
PfNAC23	G-box	TACGTG	cis-acting regulatory element involved in light responsiveness
PfNAC23	G-box	TACGTG	cis-acting regulatory element involved in light responsiveness
PfNAC23	G-box	CACGTG	cis-acting regulatory element involved in light responsiveness
PfNAC24	G-box	TACGTG	cis-acting regulatory element involved in light responsiveness
PfNAC27	G-box	TACGTG	cis-acting regulatory element involved in light responsiveness
PfNAC27	G-box	TACGTG	cis-acting regulatory element involved in light responsiveness
PfNAC28	G-box	TACGTG	cis-acting regulatory element involved in light responsiveness
PfNAC29	G-box	TACGTG	cis-acting regulatory element involved in light responsiveness
PfNAC30	G-box	CACGTG	cis-acting regulatory element involved in light responsiveness
PfNAC30	G-box	TACGTG	cis-acting regulatory element involved in light responsiveness
PfNAC31	G-box	GCCACGTGGA	cis-acting regulatory element involved in light responsiveness
PfNAC31	G-box	CACGTG	cis-acting regulatory element involved in light responsiveness
PfNAC33	G-box	TACGTG	cis-acting regulatory element involved in light responsiveness
PfNAC37	G-box	TACGTG	cis-acting regulatory element involved in light responsiveness
PfNAC39	G-box	GCCACGTGGA	cis-acting regulatory element involved in light responsiveness
PfNAC39	G-box	CACGTG	cis-acting regulatory element involved in light responsiveness
PfNAC39	G-box	TACGTG	cis-acting regulatory element involved in light responsiveness
PfNAC40	G-box	CACGTG	cis-acting regulatory element involved in light responsiveness
PfNAC40	G-box	TACGTG	cis-acting regulatory element involved in light responsiveness
PfNAC41	G-box	CACGTG	cis-acting regulatory element involved in light responsiveness
PfNAC42	G-box	TACGTG	cis-acting regulatory element involved in light responsiveness
PfNAC49	G-box	TACGTG	cis-acting regulatory element involved in light responsiveness
PfNAC50	G-box	TACGTG	cis-acting regulatory element involved in light responsiveness
PfNAC51	G-box	TACGTG	cis-acting regulatory element involved in light responsiveness
PfNAC51	G-box	GCCACGTGGA	cis-acting regulatory element involved in light responsiveness
PfNAC52	G-box	TACGTG	cis-acting regulatory element involved in light responsiveness
PfNAC52	G-box	TACGTG	cis-acting regulatory element involved in light responsiveness
PfNAC52	G-box	GCCACGTGGA	cis-acting regulatory element involved in light responsiveness
PfNAC52	G-box	CACGTG	cis-acting regulatory element involved in light responsiveness
PfNAC52	G-box	CACGTG	cis-acting regulatory element involved in light responsiveness
PfNAC52	G-box	TACGTG	cis-acting regulatory element involved in light responsiveness
PfNAC53	G-box	GCCACGTGGA	cis-acting regulatory element involved in light responsiveness
PfNAC53	G-box	CACGTG	cis-acting regulatory element involved in light responsiveness
PfNAC53	G-box	CACGTG	cis-acting regulatory element involved in light responsiveness
PfNAC54	G-box	TACGTG	cis-acting regulatory element involved in light responsiveness
PfNAC54	G-box	CACGTG	cis-acting regulatory element involved in light responsiveness
PfNAC55	G-box	GCCACGTGGA	cis-acting regulatory element involved in light responsiveness
PfNAC55	G-box	CACGTG	cis-acting regulatory element involved in light responsiveness
PfNAC55	G-box	TACGTG	cis-acting regulatory element involved in light responsiveness
PfNAC57	G-box	TACGTG	cis-acting regulatory element involved in light responsiveness
PfNAC57	G-box	TACGTG	cis-acting regulatory element involved in light responsiveness
PfNAC57	G-box	CACGTG	cis-acting regulatory element involved in light responsiveness
PfNAC57	G-box	CACGTG	cis-acting regulatory element involved in light responsiveness
PfNAC58	G-box	CACGTG	cis-acting regulatory element involved in light responsiveness
PfNAC58	G-box	CACGTG	cis-acting regulatory element involved in light responsiveness
PfNAC59	G-box	TACGTG	cis-acting regulatory element involved in light responsiveness
PfNAC59	G-box	TACGTG	cis-acting regulatory element involved in light responsiveness
PfNAC59	G-box	CACGTG	cis-acting regulatory element involved in light responsiveness
PfNAC60	G-box	TACGTG	cis-acting regulatory element involved in light responsiveness
PfNAC60	G-box	CACGTG	cis-acting regulatory element involved in light responsiveness
PfNAC61	G-box	CACGTG	cis-acting regulatory element involved in light responsiveness
PfNAC66	G-box	TACGTG	cis-acting regulatory element involved in light responsiveness
PfNAC66	G-box	TACGTG	cis-acting regulatory element involved in light responsiveness
PfNAC66	G-box	TACGTG	cis-acting regulatory element involved in light responsiveness
PfNAC67	G-box	CACGTG	cis-acting regulatory element involved in light responsiveness
PfNAC68	G-box	CACGTG	cis-acting regulatory element involved in light responsiveness
PfNAC72	G-box	TACGTG	cis-acting regulatory element involved in light responsiveness
PfNAC73	G-box	CACGTG	cis-acting regulatory element involved in light responsiveness
PfNAC74	G-box	TACGTG	cis-acting regulatory element involved in light responsiveness
PfNAC74	G-box	TACGTG	cis-acting regulatory element involved in light responsiveness
PfNAC74	G-box	CACGTG	cis-acting regulatory element involved in light responsiveness
PfNAC78	G-box	TACGTG	cis-acting regulatory element involved in light responsiveness
PfNAC81	G-box	CACGTG	cis-acting regulatory element involved in light responsiveness
PfNAC82	G-box	CACGTG	cis-acting regulatory element involved in light responsiveness
PfNAC83	G-box	TACGTG	cis-acting regulatory element involved in light responsiveness
PfNAC83	G-box	TACGTG	cis-acting regulatory element involved in light responsiveness
PfNAC83	G-box	CACGTG	cis-acting regulatory element involved in light responsiveness
PfNAC84	G-box	TACGTG	cis-acting regulatory element involved in light responsiveness
PfNAC84	G-box	CACGTG	cis-acting regulatory element involved in light responsiveness
PfNAC88	G-box	TACGTG	cis-acting regulatory element involved in light responsiveness
PfNAC93	G-box	CACGTG	cis-acting regulatory element involved in light responsiveness
PfNAC94	G-box	CACGTG	cis-acting regulatory element involved in light responsiveness
PfNAC96	G-box	CACGTG	cis-acting regulatory element involved in light responsiveness
PfNAC96	G-box	TACGTG	cis-acting regulatory element involved in light responsiveness
PfNAC97	G-box	GCCACGTGGA	cis-acting regulatory element involved in light responsiveness
PfNAC98	G-box	TACGTG	cis-acting regulatory element involved in light responsiveness
PfNAC98	G-box	GCCACGTGGA	cis-acting regulatory element involved in light responsiveness
PfNAC98	G-box	CACGTG	cis-acting regulatory element involved in light responsiveness
PfNAC98	G-box	CACGTG	cis-acting regulatory element involved in light responsiveness
PfNAC98	G-box	TACGTG	cis-acting regulatory element involved in light responsiveness
PfNAC99	G-box	GCCACGTGGA	cis-acting regulatory element involved in light responsiveness
PfNAC99	G-box	CACGTG	cis-acting regulatory element involved in light responsiveness
PfNAC99	G-box	CACGTG	cis-acting regulatory element involved in light responsiveness
PfNAC100	G-box	CACGTG	cis-acting regulatory element involved in light responsiveness
PfNAC100	G-box	TACGTG	cis-acting regulatory element involved in light responsiveness
PfNAC101	G-box	TACGTG	cis-acting regulatory element involved in light responsiveness
PfNAC102	G-box	CACGTG	cis-acting regulatory element involved in light responsiveness
PfNAC103	G-box	CACGTG	cis-acting regulatory element involved in light responsiveness
PfNAC104	G-box	TACGTG	cis-acting regulatory element involved in light responsiveness
PfNAC104	G-box	CACGTG	cis-acting regulatory element involved in light responsiveness
PfNAC106	G-box	CACGTG	cis-acting regulatory element involved in light responsiveness
PfNAC106	G-box	TACGTG	cis-acting regulatory element involved in light responsiveness
PfNAC107	G-box	TACGTG	cis-acting regulatory element involved in light responsiveness
PfNAC107	G-box	TACGTG	cis-acting regulatory element involved in light responsiveness
PfNAC108	G-box	TACGTG	cis-acting regulatory element involved in light responsiveness
PfNAC1	G-box	ACACGTGT	cis-acting regulatory element involved in light responsiveness
PfNAC7	G-box	CCACGTAA	cis-acting regulatory element involved in light responsiveness
PfNAC13	G-box	ACACGTGT	cis-acting regulatory element involved in light responsiveness
PfNAC21	G-box	ACACGTGT	cis-acting regulatory element involved in light responsiveness
PfNAC27	G-box	CCACGTAA	cis-acting regulatory element involved in light responsiveness
PfNAC54	G-box	ACACGTGT	cis-acting regulatory element involved in light responsiveness
PfNAC55	G-box	ACACGTGGC	cis-acting regulatory element involved in light responsiveness
PfNAC57	G-box	CCACGTAA	cis-acting regulatory element involved in light responsiveness
PfNAC67	G-box	ACACGTGT	cis-acting regulatory element involved in light responsiveness
PfNAC68	G-box	ACACGTGT	cis-acting regulatory element involved in light responsiveness
PfNAC73	G-box	ACACGTGGC	cis-acting regulatory element involved in light responsiveness
PfNAC93	G-box	ACACGTGGC	cis-acting regulatory element involved in light responsiveness
PfNAC100	G-box	ACACGTGGC	cis-acting regulatory element involved in light responsiveness
PfNAC103	G-box	ACACGTGT	cis-acting regulatory element involved in light responsiveness
PfNAC104	G-box	ACACGTGT	cis-acting regulatory element involved in light responsiveness
PfNAC106	G-box	ACACGTGGC	cis-acting regulatory element involved in light responsiveness
PfNAC6	G-box	TAACACGTAG	cis-acting regulatory element involved in light responsiveness
PfNAC11	G-box	TAACACGTAG	cis-acting regulatory element involved in light responsiveness
PfNAC15	G-box	TAACACGTAG	cis-acting regulatory element involved in light responsiveness
PfNAC22	G-box	TAACACGTAG	cis-acting regulatory element involved in light responsiveness
PfNAC33	G-box	TAAACGTG	cis-acting regulatory element involved in light responsiveness
PfNAC35	G-box	TAAACGTG	cis-acting regulatory element involved in light responsiveness
PfNAC55	G-box	TAACACGTAG	cis-acting regulatory element involved in light responsiveness
PfNAC66	G-box	TAACACGTAG	cis-acting regulatory element involved in light responsiveness
PfNAC74	G-box	TAAACGTG	cis-acting regulatory element involved in light responsiveness
PfNAC108	G-box	TAACACGTAG	cis-acting regulatory element involved in light responsiveness
PfNAC73	G-box	ACACGTG(G/t)CACC	cis-acting regulatory element involved in light responsiveness
PfNAC93	G-box	ACACGTG(G/t)CACC	cis-acting regulatory element involved in light responsiveness
PfNAC42	G-box	CAGACGTGGCA	cis-acting regulatory element involved in light responsiveness
PfNAC52	G-box	CAGACGTGGCA	cis-acting regulatory element involved in light responsiveness
PfNAC98	G-box	CAGACGTGGCA	cis-acting regulatory element involved in light responsiveness
PfNAC1	G-Box	CACGTG	cis-acting regulatory element involved in light responsiveness
PfNAC3	G-Box	CACGTT	cis-acting regulatory element involved in light responsiveness
PfNAC6	G-Box	CACGTT	cis-acting regulatory element involved in light responsiveness
PfNAC8	G-Box	CACGTT	cis-acting regulatory element involved in light responsiveness
PfNAC9	G-Box	CACGTT	cis-acting regulatory element involved in light responsiveness
PfNAC12	G-Box	CACGTG	cis-acting regulatory element involved in light responsiveness
PfNAC12	G-Box	CACGTG	cis-acting regulatory element involved in light responsiveness
PfNAC13	G-Box	CACGTG	cis-acting regulatory element involved in light responsiveness
PfNAC15	G-Box	CACGTT	cis-acting regulatory element involved in light responsiveness
PfNAC15	G-Box	CACGTT	cis-acting regulatory element involved in light responsiveness
PfNAC15	G-Box	CACGTT	cis-acting regulatory element involved in light responsiveness
PfNAC17	G-Box	CACGTG	cis-acting regulatory element involved in light responsiveness
PfNAC17	G-Box	CACGTG	cis-acting regulatory element involved in light responsiveness
PfNAC17	G-Box	CACGTT	cis-acting regulatory element involved in light responsiveness
PfNAC17	G-Box	CACGTG	cis-acting regulatory element involved in light responsiveness
PfNAC19	G-Box	CACGTT	cis-acting regulatory element involved in light responsiveness
PfNAC19	G-Box	CACGTT	cis-acting regulatory element involved in light responsiveness
PfNAC21	G-Box	CACGTG	cis-acting regulatory element involved in light responsiveness
PfNAC23	G-Box	CACGTG	cis-acting regulatory element involved in light responsiveness
PfNAC26	G-Box	CACGTT	cis-acting regulatory element involved in light responsiveness
PfNAC28	G-Box	CACGTT	cis-acting regulatory element involved in light responsiveness
PfNAC30	G-Box	CACGTG	cis-acting regulatory element involved in light responsiveness
PfNAC30	G-Box	CACGTT	cis-acting regulatory element involved in light responsiveness
PfNAC31	G-Box	CACGTG	cis-acting regulatory element involved in light responsiveness
PfNAC33	G-Box	CACGTT	cis-acting regulatory element involved in light responsiveness
PfNAC34	G-Box	CACGTT	cis-acting regulatory element involved in light responsiveness
PfNAC35	G-Box	CACGTT	cis-acting regulatory element involved in light responsiveness
PfNAC39	G-Box	CACGTG	cis-acting regulatory element involved in light responsiveness
PfNAC39	G-Box	CACGTT	cis-acting regulatory element involved in light responsiveness
PfNAC39	G-Box	CACGTT	cis-acting regulatory element involved in light responsiveness
PfNAC40	G-Box	CACGTG	cis-acting regulatory element involved in light responsiveness
PfNAC40	G-Box	CACGTT	cis-acting regulatory element involved in light responsiveness
PfNAC41	G-Box	CACGTG	cis-acting regulatory element involved in light responsiveness
PfNAC42	G-Box	CACGTT	cis-acting regulatory element involved in light responsiveness
PfNAC47	G-Box	CACGTT	cis-acting regulatory element involved in light responsiveness
PfNAC50	G-Box	CACGTT	cis-acting regulatory element involved in light responsiveness
PfNAC51	G-Box	CACGTT	cis-acting regulatory element involved in light responsiveness
PfNAC52	G-Box	CACGTG	cis-acting regulatory element involved in light responsiveness
PfNAC52	G-Box	CACGTG	cis-acting regulatory element involved in light responsiveness
PfNAC52	G-Box	CACGTT	cis-acting regulatory element involved in light responsiveness
PfNAC53	G-Box	CACGTG	cis-acting regulatory element involved in light responsiveness
PfNAC53	G-Box	CACGTG	cis-acting regulatory element involved in light responsiveness
PfNAC54	G-Box	CACGTG	cis-acting regulatory element involved in light responsiveness
PfNAC55	G-Box	CACGTG	cis-acting regulatory element involved in light responsiveness
PfNAC55	G-Box	CACGTT	cis-acting regulatory element involved in light responsiveness
PfNAC57	G-Box	CACGTG	cis-acting regulatory element involved in light responsiveness
PfNAC57	G-Box	CACGTG	cis-acting regulatory element involved in light responsiveness
PfNAC58	G-Box	CACGTG	cis-acting regulatory element involved in light responsiveness
PfNAC58	G-Box	CACGTG	cis-acting regulatory element involved in light responsiveness
PfNAC59	G-Box	CACGTG	cis-acting regulatory element involved in light responsiveness
PfNAC60	G-Box	CACGTG	cis-acting regulatory element involved in light responsiveness
PfNAC61	G-Box	CACGTG	cis-acting regulatory element involved in light responsiveness
PfNAC62	G-Box	CACGTT	cis-acting regulatory element involved in light responsiveness
PfNAC63	G-Box	CACGTT	cis-acting regulatory element involved in light responsiveness
PfNAC64	G-Box	CACGTT	cis-acting regulatory element involved in light responsiveness
PfNAC65	G-Box	CACGTT	cis-acting regulatory element involved in light responsiveness
PfNAC66	G-Box	CACGTT	cis-acting regulatory element involved in light responsiveness
PfNAC67	G-Box	CACGTG	cis-acting regulatory element involved in light responsiveness
PfNAC67	G-Box	CACGTT	cis-acting regulatory element involved in light responsiveness
PfNAC68	G-Box	CACGTG	cis-acting regulatory element involved in light responsiveness
PfNAC72	G-Box	CACGTT	cis-acting regulatory element involved in light responsiveness
PfNAC73	G-Box	CACGTG	cis-acting regulatory element involved in light responsiveness
PfNAC74	G-Box	CACGTT	cis-acting regulatory element involved in light responsiveness
PfNAC74	G-Box	CACGTG	cis-acting regulatory element involved in light responsiveness
PfNAC78	G-Box	CACGTT	cis-acting regulatory element involved in light responsiveness
PfNAC81	G-Box	CACGTG	cis-acting regulatory element involved in light responsiveness
PfNAC82	G-Box	CACGTT	cis-acting regulatory element involved in light responsiveness
PfNAC82	G-Box	CACGTG	cis-acting regulatory element involved in light responsiveness
PfNAC83	G-Box	CACGTG	cis-acting regulatory element involved in light responsiveness
PfNAC84	G-Box	CACGTG	cis-acting regulatory element involved in light responsiveness
PfNAC87	G-Box	CACGTT	cis-acting regulatory element involved in light responsiveness
PfNAC89	G-Box	CACGTT	cis-acting regulatory element involved in light responsiveness
PfNAC92	G-Box	CACGTT	cis-acting regulatory element involved in light responsiveness
PfNAC93	G-Box	CACGTG	cis-acting regulatory element involved in light responsiveness
PfNAC94	G-Box	CACGTG	cis-acting regulatory element involved in light responsiveness
PfNAC96	G-Box	CACGTG	cis-acting regulatory element involved in light responsiveness
PfNAC97	G-Box	CACGTT	cis-acting regulatory element involved in light responsiveness
PfNAC98	G-Box	CACGTG	cis-acting regulatory element involved in light responsiveness
PfNAC98	G-Box	CACGTG	cis-acting regulatory element involved in light responsiveness
PfNAC98	G-Box	CACGTT	cis-acting regulatory element involved in light responsiveness
PfNAC99	G-Box	CACGTG	cis-acting regulatory element involved in light responsiveness
PfNAC99	G-Box	CACGTG	cis-acting regulatory element involved in light responsiveness
PfNAC100	G-Box	CACGTG	cis-acting regulatory element involved in light responsiveness
PfNAC102	G-Box	CACGTG	cis-acting regulatory element involved in light responsiveness
PfNAC102	G-Box	CACGTT	cis-acting regulatory element involved in light responsiveness
PfNAC102	G-Box	CACGTT	cis-acting regulatory element involved in light responsiveness
PfNAC103	G-Box	CACGTG	cis-acting regulatory element involved in light responsiveness
PfNAC103	G-Box	CACGTT	cis-acting regulatory element involved in light responsiveness
PfNAC103	G-Box	CACGTT	cis-acting regulatory element involved in light responsiveness
PfNAC104	G-Box	CACGTG	cis-acting regulatory element involved in light responsiveness
PfNAC105	G-Box	CACGTT	cis-acting regulatory element involved in light responsiveness
PfNAC106	G-Box	CACGTG	cis-acting regulatory element involved in light responsiveness
PfNAC12	G-Box	TCCACATGGCA	cis-acting regulatory element involved in light responsiveness
PfNAC31	G-Box	TCCACATGGCA	cis-acting regulatory element involved in light responsiveness
PfNAC3	G-box	CACGAC	cis-acting regulatory element involved in light responsiveness
PfNAC3	G-box	CACGAC	cis-acting regulatory element involved in light responsiveness
PfNAC9	G-box	CACGTC	cis-acting regulatory element involved in light responsiveness
PfNAC10	G-box	CACGTC	cis-acting regulatory element involved in light responsiveness
PfNAC10	G-box	CACGAC	cis-acting regulatory element involved in light responsiveness
PfNAC10	G-box	CACGAC	cis-acting regulatory element involved in light responsiveness
PfNAC12	G-box	CACGAC	cis-acting regulatory element involved in light responsiveness
PfNAC13	G-box	CACGAC	cis-acting regulatory element involved in light responsiveness
PfNAC15	G-box	CACGTC	cis-acting regulatory element involved in light responsiveness
PfNAC18	G-box	CACGAC	cis-acting regulatory element involved in light responsiveness
PfNAC18	G-box	CACGAC	cis-acting regulatory element involved in light responsiveness
PfNAC18	G-box	CACGAC	cis-acting regulatory element involved in light responsiveness
PfNAC18	G-box	CACGAC	cis-acting regulatory element involved in light responsiveness
PfNAC19	G-box	CACGTC	cis-acting regulatory element involved in light responsiveness
PfNAC21	G-box	CACGAC	cis-acting regulatory element involved in light responsiveness
PfNAC24	G-box	CACGTC	cis-acting regulatory element involved in light responsiveness
PfNAC27	G-box	CACGTC	cis-acting regulatory element involved in light responsiveness
PfNAC32	G-box	CACGAC	cis-acting regulatory element involved in light responsiveness
PfNAC32	G-box	CACGAC	cis-acting regulatory element involved in light responsiveness
PfNAC32	G-box	CACGAC	cis-acting regulatory element involved in light responsiveness
PfNAC32	G-box	CACGAC	cis-acting regulatory element involved in light responsiveness
PfNAC32	G-box	CACGAC	cis-acting regulatory element involved in light responsiveness
PfNAC32	G-box	CACGAC	cis-acting regulatory element involved in light responsiveness
PfNAC32	G-box	CACGAC	cis-acting regulatory element involved in light responsiveness
PfNAC32	G-box	CACGAC	cis-acting regulatory element involved in light responsiveness
PfNAC32	G-box	CACGAC	cis-acting regulatory element involved in light responsiveness
PfNAC32	G-box	CACGAC	cis-acting regulatory element involved in light responsiveness
PfNAC32	G-box	CACGAC	cis-acting regulatory element involved in light responsiveness
PfNAC33	G-box	CACGTC	cis-acting regulatory element involved in light responsiveness
PfNAC34	G-box	CACGAC	cis-acting regulatory element involved in light responsiveness
PfNAC34	G-box	CACGAC	cis-acting regulatory element involved in light responsiveness
PfNAC37	G-box	CACGAC	cis-acting regulatory element involved in light responsiveness
PfNAC37	G-box	CACGAC	cis-acting regulatory element involved in light responsiveness
PfNAC39	G-box	CACGAC	cis-acting regulatory element involved in light responsiveness
PfNAC41	G-box	CACGAC	cis-acting regulatory element involved in light responsiveness
PfNAC44	G-box	CACGAC	cis-acting regulatory element involved in light responsiveness
PfNAC44	G-box	CACGTC	cis-acting regulatory element involved in light responsiveness
PfNAC44	G-box	CACGTC	cis-acting regulatory element involved in light responsiveness
PfNAC46	G-box	CACGAC	cis-acting regulatory element involved in light responsiveness
PfNAC46	G-box	CACGAC	cis-acting regulatory element involved in light responsiveness
PfNAC48	G-box	CACGAC	cis-acting regulatory element involved in light responsiveness
PfNAC49	G-box	CACGAC	cis-acting regulatory element involved in light responsiveness
PfNAC50	G-box	CACGAC	cis-acting regulatory element involved in light responsiveness
PfNAC52	G-box	CACGTC	cis-acting regulatory element involved in light responsiveness
PfNAC53	G-box	CACGAC	cis-acting regulatory element involved in light responsiveness
PfNAC53	G-box	CACGTC	cis-acting regulatory element involved in light responsiveness
PfNAC54	G-box	CACGTC	cis-acting regulatory element involved in light responsiveness
PfNAC55	G-box	CACGTC	cis-acting regulatory element involved in light responsiveness
PfNAC57	G-box	CACGTC	cis-acting regulatory element involved in light responsiveness
PfNAC59	G-box	CACGAC	cis-acting regulatory element involved in light responsiveness
PfNAC59	G-box	CACGTC	cis-acting regulatory element involved in light responsiveness
PfNAC59	G-box	CACGAC	cis-acting regulatory element involved in light responsiveness
PfNAC65	G-box	CACGAC	cis-acting regulatory element involved in light responsiveness
PfNAC66	G-box	CACGAC	cis-acting regulatory element involved in light responsiveness
PfNAC66	G-box	CACGTC	cis-acting regulatory element involved in light responsiveness
PfNAC67	G-box	CACGAC	cis-acting regulatory element involved in light responsiveness
PfNAC68	G-box	CACGAC	cis-acting regulatory element involved in light responsiveness
PfNAC71	G-box	CACGAC	cis-acting regulatory element involved in light responsiveness
PfNAC71	G-box	CACGAC	cis-acting regulatory element involved in light responsiveness
PfNAC71	G-box	CACGAC	cis-acting regulatory element involved in light responsiveness
PfNAC71	G-box	CACGAC	cis-acting regulatory element involved in light responsiveness
PfNAC72	G-box	CACGTC	cis-acting regulatory element involved in light responsiveness
PfNAC73	G-box	CACGTC	cis-acting regulatory element involved in light responsiveness
PfNAC76	G-box	CACGTC	cis-acting regulatory element involved in light responsiveness
PfNAC76	G-box	CACGTC	cis-acting regulatory element involved in light responsiveness
PfNAC76	G-box	CACGTC	cis-acting regulatory element involved in light responsiveness
PfNAC76	G-box	CACGTC	cis-acting regulatory element involved in light responsiveness
PfNAC80	G-box	CACGTC	cis-acting regulatory element involved in light responsiveness
PfNAC81	G-box	CACGAC	cis-acting regulatory element involved in light responsiveness
PfNAC83	G-box	CACGAC	cis-acting regulatory element involved in light responsiveness
PfNAC83	G-box	CACGAC	cis-acting regulatory element involved in light responsiveness
PfNAC87	G-box	CACGTC	cis-acting regulatory element involved in light responsiveness
PfNAC87	G-box	CACGTC	cis-acting regulatory element involved in light responsiveness
PfNAC87	G-box	CACGTC	cis-acting regulatory element involved in light responsiveness
PfNAC91	G-box	CACGAC	cis-acting regulatory element involved in light responsiveness
PfNAC91	G-box	CACGAC	cis-acting regulatory element involved in light responsiveness
PfNAC92	G-box	CACGTC	cis-acting regulatory element involved in light responsiveness
PfNAC93	G-box	CACGTC	cis-acting regulatory element involved in light responsiveness
PfNAC94	G-box	CACGTC	cis-acting regulatory element involved in light responsiveness
PfNAC94	G-box	CACGAC	cis-acting regulatory element involved in light responsiveness
PfNAC94	G-box	CACGAC	cis-acting regulatory element involved in light responsiveness
PfNAC94	G-box	CACGAC	cis-acting regulatory element involved in light responsiveness
PfNAC94	G-box	CACGAC	cis-acting regulatory element involved in light responsiveness
PfNAC94	G-box	CACGAC	cis-acting regulatory element involved in light responsiveness
PfNAC95	G-box	CACGAC	cis-acting regulatory element involved in light responsiveness
PfNAC98	G-box	CACGTC	cis-acting regulatory element involved in light responsiveness
PfNAC99	G-box	CACGAC	cis-acting regulatory element involved in light responsiveness
PfNAC99	G-box	CACGTC	cis-acting regulatory element involved in light responsiveness
PfNAC102	G-box	CACGTC	cis-acting regulatory element involved in light responsiveness
PfNAC102	G-box	CACGTC	cis-acting regulatory element involved in light responsiveness
PfNAC11	RY-element	CATGCATG	cis-acting regulatory element involved in seed-specific regulation
PfNAC12	RY-element	CATGCATG	cis-acting regulatory element involved in seed-specific regulation
PfNAC16	RY-element	CATGCATG	cis-acting regulatory element involved in seed-specific regulation
PfNAC22	RY-element	CATGCATG	cis-acting regulatory element involved in seed-specific regulation
PfNAC25	RY-element	CATGCATG	cis-acting regulatory element involved in seed-specific regulation
PfNAC49	RY-element	CATGCATG	cis-acting regulatory element involved in seed-specific regulation
PfNAC49	RY-element	CATGCATG	cis-acting regulatory element involved in seed-specific regulation
PfNAC55	RY-element	CATGCATG	cis-acting regulatory element involved in seed-specific regulation
PfNAC66	RY-element	CATGCATG	cis-acting regulatory element involved in seed-specific regulation
PfNAC72	RY-element	CATGCATG	cis-acting regulatory element involved in seed-specific regulation
PfNAC78	RY-element	CATGCATG	cis-acting regulatory element involved in seed-specific regulation
PfNAC87	RY-element	CATGCATG	cis-acting regulatory element involved in seed-specific regulation
PfNAC100	RY-element	CATGCATG	cis-acting regulatory element involved in seed-specific regulation
PfNAC106	RY-element	CATGCATG	cis-acting regulatory element involved in seed-specific regulation
PfNAC107	RY-element	CATGCATG	cis-acting regulatory element involved in seed-specific regulation
PfNAC108	RY-element	CATGCATG	cis-acting regulatory element involved in seed-specific regulation
PfNAC108	RY-element	CATGCATG	cis-acting regulatory element involved in seed-specific regulation
PfNAC1	CGTCA-motif	CGTCA	cis-acting regulatory element involved in the MeJA-responsiveness
PfNAC1	CGTCA-motif	CGTCA	cis-acting regulatory element involved in the MeJA-responsiveness
PfNAC1	TGACG-motif	TGACG	cis-acting regulatory element involved in the MeJA-responsiveness
PfNAC1	TGACG-motif	TGACG	cis-acting regulatory element involved in the MeJA-responsiveness
PfNAC2	TGACG-motif	TGACG	cis-acting regulatory element involved in the MeJA-responsiveness
PfNAC2	CGTCA-motif	CGTCA	cis-acting regulatory element involved in the MeJA-responsiveness
PfNAC3	CGTCA-motif	CGTCA	cis-acting regulatory element involved in the MeJA-responsiveness
PfNAC3	TGACG-motif	TGACG	cis-acting regulatory element involved in the MeJA-responsiveness
PfNAC4	TGACG-motif	TGACG	cis-acting regulatory element involved in the MeJA-responsiveness
PfNAC4	CGTCA-motif	CGTCA	cis-acting regulatory element involved in the MeJA-responsiveness
PfNAC5	CGTCA-motif	CGTCA	cis-acting regulatory element involved in the MeJA-responsiveness
PfNAC5	TGACG-motif	TGACG	cis-acting regulatory element involved in the MeJA-responsiveness
PfNAC7	TGACG-motif	TGACG	cis-acting regulatory element involved in the MeJA-responsiveness
PfNAC7	CGTCA-motif	CGTCA	cis-acting regulatory element involved in the MeJA-responsiveness
PfNAC8	CGTCA-motif	CGTCA	cis-acting regulatory element involved in the MeJA-responsiveness
PfNAC8	CGTCA-motif	CGTCA	cis-acting regulatory element involved in the MeJA-responsiveness
PfNAC8	CGTCA-motif	CGTCA	cis-acting regulatory element involved in the MeJA-responsiveness
PfNAC8	TGACG-motif	TGACG	cis-acting regulatory element involved in the MeJA-responsiveness
PfNAC8	TGACG-motif	TGACG	cis-acting regulatory element involved in the MeJA-responsiveness
PfNAC8	TGACG-motif	TGACG	cis-acting regulatory element involved in the MeJA-responsiveness
PfNAC9	CGTCA-motif	CGTCA	cis-acting regulatory element involved in the MeJA-responsiveness
PfNAC9	CGTCA-motif	CGTCA	cis-acting regulatory element involved in the MeJA-responsiveness
PfNAC9	CGTCA-motif	CGTCA	cis-acting regulatory element involved in the MeJA-responsiveness
PfNAC9	CGTCA-motif	CGTCA	cis-acting regulatory element involved in the MeJA-responsiveness
PfNAC9	TGACG-motif	TGACG	cis-acting regulatory element involved in the MeJA-responsiveness
PfNAC9	TGACG-motif	TGACG	cis-acting regulatory element involved in the MeJA-responsiveness
PfNAC9	TGACG-motif	TGACG	cis-acting regulatory element involved in the MeJA-responsiveness
PfNAC9	TGACG-motif	TGACG	cis-acting regulatory element involved in the MeJA-responsiveness
PfNAC10	CGTCA-motif	CGTCA	cis-acting regulatory element involved in the MeJA-responsiveness
PfNAC10	CGTCA-motif	CGTCA	cis-acting regulatory element involved in the MeJA-responsiveness
PfNAC10	TGACG-motif	TGACG	cis-acting regulatory element involved in the MeJA-responsiveness
PfNAC10	TGACG-motif	TGACG	cis-acting regulatory element involved in the MeJA-responsiveness
PfNAC13	TGACG-motif	TGACG	cis-acting regulatory element involved in the MeJA-responsiveness
PfNAC13	TGACG-motif	TGACG	cis-acting regulatory element involved in the MeJA-responsiveness
PfNAC13	TGACG-motif	TGACG	cis-acting regulatory element involved in the MeJA-responsiveness
PfNAC13	TGACG-motif	TGACG	cis-acting regulatory element involved in the MeJA-responsiveness
PfNAC13	CGTCA-motif	CGTCA	cis-acting regulatory element involved in the MeJA-responsiveness
PfNAC13	CGTCA-motif	CGTCA	cis-acting regulatory element involved in the MeJA-responsiveness
PfNAC13	CGTCA-motif	CGTCA	cis-acting regulatory element involved in the MeJA-responsiveness
PfNAC13	CGTCA-motif	CGTCA	cis-acting regulatory element involved in the MeJA-responsiveness
PfNAC14	TGACG-motif	TGACG	cis-acting regulatory element involved in the MeJA-responsiveness
PfNAC14	CGTCA-motif	CGTCA	cis-acting regulatory element involved in the MeJA-responsiveness
PfNAC15	CGTCA-motif	CGTCA	cis-acting regulatory element involved in the MeJA-responsiveness
PfNAC15	TGACG-motif	TGACG	cis-acting regulatory element involved in the MeJA-responsiveness
PfNAC16	TGACG-motif	TGACG	cis-acting regulatory element involved in the MeJA-responsiveness
PfNAC16	CGTCA-motif	CGTCA	cis-acting regulatory element involved in the MeJA-responsiveness
PfNAC17	TGACG-motif	TGACG	cis-acting regulatory element involved in the MeJA-responsiveness
PfNAC17	TGACG-motif	TGACG	cis-acting regulatory element involved in the MeJA-responsiveness
PfNAC17	CGTCA-motif	CGTCA	cis-acting regulatory element involved in the MeJA-responsiveness
PfNAC17	CGTCA-motif	CGTCA	cis-acting regulatory element involved in the MeJA-responsiveness
PfNAC18	CGTCA-motif	CGTCA	cis-acting regulatory element involved in the MeJA-responsiveness
PfNAC18	TGACG-motif	TGACG	cis-acting regulatory element involved in the MeJA-responsiveness
PfNAC20	TGACG-motif	TGACG	cis-acting regulatory element involved in the MeJA-responsiveness
PfNAC20	CGTCA-motif	CGTCA	cis-acting regulatory element involved in the MeJA-responsiveness
PfNAC21	TGACG-motif	TGACG	cis-acting regulatory element involved in the MeJA-responsiveness
PfNAC21	TGACG-motif	TGACG	cis-acting regulatory element involved in the MeJA-responsiveness
PfNAC21	TGACG-motif	TGACG	cis-acting regulatory element involved in the MeJA-responsiveness
PfNAC21	TGACG-motif	TGACG	cis-acting regulatory element involved in the MeJA-responsiveness
PfNAC21	CGTCA-motif	CGTCA	cis-acting regulatory element involved in the MeJA-responsiveness
PfNAC21	CGTCA-motif	CGTCA	cis-acting regulatory element involved in the MeJA-responsiveness
PfNAC21	CGTCA-motif	CGTCA	cis-acting regulatory element involved in the MeJA-responsiveness
PfNAC21	CGTCA-motif	CGTCA	cis-acting regulatory element involved in the MeJA-responsiveness
PfNAC23	CGTCA-motif	CGTCA	cis-acting regulatory element involved in the MeJA-responsiveness
PfNAC23	CGTCA-motif	CGTCA	cis-acting regulatory element involved in the MeJA-responsiveness
PfNAC23	CGTCA-motif	CGTCA	cis-acting regulatory element involved in the MeJA-responsiveness
PfNAC23	TGACG-motif	TGACG	cis-acting regulatory element involved in the MeJA-responsiveness
PfNAC23	TGACG-motif	TGACG	cis-acting regulatory element involved in the MeJA-responsiveness
PfNAC23	TGACG-motif	TGACG	cis-acting regulatory element involved in the MeJA-responsiveness
PfNAC24	CGTCA-motif	CGTCA	cis-acting regulatory element involved in the MeJA-responsiveness
PfNAC24	CGTCA-motif	CGTCA	cis-acting regulatory element involved in the MeJA-responsiveness
PfNAC24	CGTCA-motif	CGTCA	cis-acting regulatory element involved in the MeJA-responsiveness
PfNAC24	CGTCA-motif	CGTCA	cis-acting regulatory element involved in the MeJA-responsiveness
PfNAC24	TGACG-motif	TGACG	cis-acting regulatory element involved in the MeJA-responsiveness
PfNAC24	TGACG-motif	TGACG	cis-acting regulatory element involved in the MeJA-responsiveness
PfNAC24	TGACG-motif	TGACG	cis-acting regulatory element involved in the MeJA-responsiveness
PfNAC24	TGACG-motif	TGACG	cis-acting regulatory element involved in the MeJA-responsiveness
PfNAC26	TGACG-motif	TGACG	cis-acting regulatory element involved in the MeJA-responsiveness
PfNAC26	TGACG-motif	TGACG	cis-acting regulatory element involved in the MeJA-responsiveness
PfNAC26	TGACG-motif	TGACG	cis-acting regulatory element involved in the MeJA-responsiveness
PfNAC26	CGTCA-motif	CGTCA	cis-acting regulatory element involved in the MeJA-responsiveness
PfNAC26	CGTCA-motif	CGTCA	cis-acting regulatory element involved in the MeJA-responsiveness
PfNAC26	CGTCA-motif	CGTCA	cis-acting regulatory element involved in the MeJA-responsiveness
PfNAC27	TGACG-motif	TGACG	cis-acting regulatory element involved in the MeJA-responsiveness
PfNAC27	TGACG-motif	TGACG	cis-acting regulatory element involved in the MeJA-responsiveness
PfNAC27	CGTCA-motif	CGTCA	cis-acting regulatory element involved in the MeJA-responsiveness
PfNAC27	CGTCA-motif	CGTCA	cis-acting regulatory element involved in the MeJA-responsiveness
PfNAC31	CGTCA-motif	CGTCA	cis-acting regulatory element involved in the MeJA-responsiveness
PfNAC31	CGTCA-motif	CGTCA	cis-acting regulatory element involved in the MeJA-responsiveness
PfNAC31	TGACG-motif	TGACG	cis-acting regulatory element involved in the MeJA-responsiveness
PfNAC31	TGACG-motif	TGACG	cis-acting regulatory element involved in the MeJA-responsiveness
PfNAC32	TGACG-motif	TGACG	cis-acting regulatory element involved in the MeJA-responsiveness
PfNAC32	TGACG-motif	TGACG	cis-acting regulatory element involved in the MeJA-responsiveness
PfNAC32	CGTCA-motif	CGTCA	cis-acting regulatory element involved in the MeJA-responsiveness
PfNAC32	CGTCA-motif	CGTCA	cis-acting regulatory element involved in the MeJA-responsiveness
PfNAC33	TGACG-motif	TGACG	cis-acting regulatory element involved in the MeJA-responsiveness
PfNAC33	CGTCA-motif	CGTCA	cis-acting regulatory element involved in the MeJA-responsiveness
PfNAC34	CGTCA-motif	CGTCA	cis-acting regulatory element involved in the MeJA-responsiveness
PfNAC34	CGTCA-motif	CGTCA	cis-acting regulatory element involved in the MeJA-responsiveness
PfNAC34	TGACG-motif	TGACG	cis-acting regulatory element involved in the MeJA-responsiveness
PfNAC34	TGACG-motif	TGACG	cis-acting regulatory element involved in the MeJA-responsiveness
PfNAC36	CGTCA-motif	CGTCA	cis-acting regulatory element involved in the MeJA-responsiveness
PfNAC36	TGACG-motif	TGACG	cis-acting regulatory element involved in the MeJA-responsiveness
PfNAC37	CGTCA-motif	CGTCA	cis-acting regulatory element involved in the MeJA-responsiveness
PfNAC37	TGACG-motif	TGACG	cis-acting regulatory element involved in the MeJA-responsiveness
PfNAC38	CGTCA-motif	CGTCA	cis-acting regulatory element involved in the MeJA-responsiveness
PfNAC38	TGACG-motif	TGACG	cis-acting regulatory element involved in the MeJA-responsiveness
PfNAC39	TGACG-motif	TGACG	cis-acting regulatory element involved in the MeJA-responsiveness
PfNAC39	TGACG-motif	TGACG	cis-acting regulatory element involved in the MeJA-responsiveness
PfNAC39	TGACG-motif	TGACG	cis-acting regulatory element involved in the MeJA-responsiveness
PfNAC39	CGTCA-motif	CGTCA	cis-acting regulatory element involved in the MeJA-responsiveness
PfNAC39	CGTCA-motif	CGTCA	cis-acting regulatory element involved in the MeJA-responsiveness
PfNAC39	CGTCA-motif	CGTCA	cis-acting regulatory element involved in the MeJA-responsiveness
PfNAC40	TGACG-motif	TGACG	cis-acting regulatory element involved in the MeJA-responsiveness
PfNAC40	CGTCA-motif	CGTCA	cis-acting regulatory element involved in the MeJA-responsiveness
PfNAC41	CGTCA-motif	CGTCA	cis-acting regulatory element involved in the MeJA-responsiveness
PfNAC41	CGTCA-motif	CGTCA	cis-acting regulatory element involved in the MeJA-responsiveness
PfNAC41	TGACG-motif	TGACG	cis-acting regulatory element involved in the MeJA-responsiveness
PfNAC41	TGACG-motif	TGACG	cis-acting regulatory element involved in the MeJA-responsiveness
PfNAC42	TGACG-motif	TGACG	cis-acting regulatory element involved in the MeJA-responsiveness
PfNAC42	CGTCA-motif	CGTCA	cis-acting regulatory element involved in the MeJA-responsiveness
PfNAC44	CGTCA-motif	CGTCA	cis-acting regulatory element involved in the MeJA-responsiveness
PfNAC44	TGACG-motif	TGACG	cis-acting regulatory element involved in the MeJA-responsiveness
PfNAC47	TGACG-motif	TGACG	cis-acting regulatory element involved in the MeJA-responsiveness
PfNAC47	TGACG-motif	TGACG	cis-acting regulatory element involved in the MeJA-responsiveness
PfNAC47	CGTCA-motif	CGTCA	cis-acting regulatory element involved in the MeJA-responsiveness
PfNAC47	CGTCA-motif	CGTCA	cis-acting regulatory element involved in the MeJA-responsiveness
PfNAC48	TGACG-motif	TGACG	cis-acting regulatory element involved in the MeJA-responsiveness
PfNAC48	TGACG-motif	TGACG	cis-acting regulatory element involved in the MeJA-responsiveness
PfNAC48	CGTCA-motif	CGTCA	cis-acting regulatory element involved in the MeJA-responsiveness
PfNAC48	CGTCA-motif	CGTCA	cis-acting regulatory element involved in the MeJA-responsiveness
PfNAC49	TGACG-motif	TGACG	cis-acting regulatory element involved in the MeJA-responsiveness
PfNAC49	CGTCA-motif	CGTCA	cis-acting regulatory element involved in the MeJA-responsiveness
PfNAC51	CGTCA-motif	CGTCA	cis-acting regulatory element involved in the MeJA-responsiveness
PfNAC51	TGACG-motif	TGACG	cis-acting regulatory element involved in the MeJA-responsiveness
PfNAC52	CGTCA-motif	CGTCA	cis-acting regulatory element involved in the MeJA-responsiveness
PfNAC52	TGACG-motif	TGACG	cis-acting regulatory element involved in the MeJA-responsiveness
PfNAC53	CGTCA-motif	CGTCA	cis-acting regulatory element involved in the MeJA-responsiveness
PfNAC53	CGTCA-motif	CGTCA	cis-acting regulatory element involved in the MeJA-responsiveness
PfNAC53	CGTCA-motif	CGTCA	cis-acting regulatory element involved in the MeJA-responsiveness
PfNAC53	CGTCA-motif	CGTCA	cis-acting regulatory element involved in the MeJA-responsiveness
PfNAC53	TGACG-motif	TGACG	cis-acting regulatory element involved in the MeJA-responsiveness
PfNAC53	TGACG-motif	TGACG	cis-acting regulatory element involved in the MeJA-responsiveness
PfNAC53	TGACG-motif	TGACG	cis-acting regulatory element involved in the MeJA-responsiveness
PfNAC53	TGACG-motif	TGACG	cis-acting regulatory element involved in the MeJA-responsiveness
PfNAC54	CGTCA-motif	CGTCA	cis-acting regulatory element involved in the MeJA-responsiveness
PfNAC54	CGTCA-motif	CGTCA	cis-acting regulatory element involved in the MeJA-responsiveness
PfNAC54	CGTCA-motif	CGTCA	cis-acting regulatory element involved in the MeJA-responsiveness
PfNAC54	TGACG-motif	TGACG	cis-acting regulatory element involved in the MeJA-responsiveness
PfNAC54	TGACG-motif	TGACG	cis-acting regulatory element involved in the MeJA-responsiveness
PfNAC54	TGACG-motif	TGACG	cis-acting regulatory element involved in the MeJA-responsiveness
PfNAC55	CGTCA-motif	CGTCA	cis-acting regulatory element involved in the MeJA-responsiveness
PfNAC55	TGACG-motif	TGACG	cis-acting regulatory element involved in the MeJA-responsiveness
PfNAC56	TGACG-motif	TGACG	cis-acting regulatory element involved in the MeJA-responsiveness
PfNAC56	CGTCA-motif	CGTCA	cis-acting regulatory element involved in the MeJA-responsiveness
PfNAC57	CGTCA-motif	CGTCA	cis-acting regulatory element involved in the MeJA-responsiveness
PfNAC57	CGTCA-motif	CGTCA	cis-acting regulatory element involved in the MeJA-responsiveness
PfNAC57	CGTCA-motif	CGTCA	cis-acting regulatory element involved in the MeJA-responsiveness
PfNAC57	TGACG-motif	TGACG	cis-acting regulatory element involved in the MeJA-responsiveness
PfNAC57	TGACG-motif	TGACG	cis-acting regulatory element involved in the MeJA-responsiveness
PfNAC57	TGACG-motif	TGACG	cis-acting regulatory element involved in the MeJA-responsiveness
PfNAC58	TGACG-motif	TGACG	cis-acting regulatory element involved in the MeJA-responsiveness
PfNAC58	TGACG-motif	TGACG	cis-acting regulatory element involved in the MeJA-responsiveness
PfNAC58	TGACG-motif	TGACG	cis-acting regulatory element involved in the MeJA-responsiveness
PfNAC58	TGACG-motif	TGACG	cis-acting regulatory element involved in the MeJA-responsiveness
PfNAC58	CGTCA-motif	CGTCA	cis-acting regulatory element involved in the MeJA-responsiveness
PfNAC58	CGTCA-motif	CGTCA	cis-acting regulatory element involved in the MeJA-responsiveness
PfNAC58	CGTCA-motif	CGTCA	cis-acting regulatory element involved in the MeJA-responsiveness
PfNAC58	CGTCA-motif	CGTCA	cis-acting regulatory element involved in the MeJA-responsiveness
PfNAC59	CGTCA-motif	CGTCA	cis-acting regulatory element involved in the MeJA-responsiveness
PfNAC59	TGACG-motif	TGACG	cis-acting regulatory element involved in the MeJA-responsiveness
PfNAC60	CGTCA-motif	CGTCA	cis-acting regulatory element involved in the MeJA-responsiveness
PfNAC60	TGACG-motif	TGACG	cis-acting regulatory element involved in the MeJA-responsiveness
PfNAC61	CGTCA-motif	CGTCA	cis-acting regulatory element involved in the MeJA-responsiveness
PfNAC61	TGACG-motif	TGACG	cis-acting regulatory element involved in the MeJA-responsiveness
PfNAC63	CGTCA-motif	CGTCA	cis-acting regulatory element involved in the MeJA-responsiveness
PfNAC63	CGTCA-motif	CGTCA	cis-acting regulatory element involved in the MeJA-responsiveness
PfNAC63	TGACG-motif	TGACG	cis-acting regulatory element involved in the MeJA-responsiveness
PfNAC63	TGACG-motif	TGACG	cis-acting regulatory element involved in the MeJA-responsiveness
PfNAC64	CGTCA-motif	CGTCA	cis-acting regulatory element involved in the MeJA-responsiveness
PfNAC64	TGACG-motif	TGACG	cis-acting regulatory element involved in the MeJA-responsiveness
PfNAC67	CGTCA-motif	CGTCA	cis-acting regulatory element involved in the MeJA-responsiveness
PfNAC67	TGACG-motif	TGACG	cis-acting regulatory element involved in the MeJA-responsiveness
PfNAC69	CGTCA-motif	CGTCA	cis-acting regulatory element involved in the MeJA-responsiveness
PfNAC69	TGACG-motif	TGACG	cis-acting regulatory element involved in the MeJA-responsiveness
PfNAC70	CGTCA-motif	CGTCA	cis-acting regulatory element involved in the MeJA-responsiveness
PfNAC70	CGTCA-motif	CGTCA	cis-acting regulatory element involved in the MeJA-responsiveness
PfNAC70	CGTCA-motif	CGTCA	cis-acting regulatory element involved in the MeJA-responsiveness
PfNAC70	TGACG-motif	TGACG	cis-acting regulatory element involved in the MeJA-responsiveness
PfNAC70	TGACG-motif	TGACG	cis-acting regulatory element involved in the MeJA-responsiveness
PfNAC70	TGACG-motif	TGACG	cis-acting regulatory element involved in the MeJA-responsiveness
PfNAC71	TGACG-motif	TGACG	cis-acting regulatory element involved in the MeJA-responsiveness
PfNAC71	CGTCA-motif	CGTCA	cis-acting regulatory element involved in the MeJA-responsiveness
PfNAC72	TGACG-motif	TGACG	cis-acting regulatory element involved in the MeJA-responsiveness
PfNAC72	TGACG-motif	TGACG	cis-acting regulatory element involved in the MeJA-responsiveness
PfNAC72	TGACG-motif	TGACG	cis-acting regulatory element involved in the MeJA-responsiveness
PfNAC72	CGTCA-motif	CGTCA	cis-acting regulatory element involved in the MeJA-responsiveness
PfNAC72	CGTCA-motif	CGTCA	cis-acting regulatory element involved in the MeJA-responsiveness
PfNAC72	CGTCA-motif	CGTCA	cis-acting regulatory element involved in the MeJA-responsiveness
PfNAC73	CGTCA-motif	CGTCA	cis-acting regulatory element involved in the MeJA-responsiveness
PfNAC73	CGTCA-motif	CGTCA	cis-acting regulatory element involved in the MeJA-responsiveness
PfNAC73	CGTCA-motif	CGTCA	cis-acting regulatory element involved in the MeJA-responsiveness
PfNAC73	TGACG-motif	TGACG	cis-acting regulatory element involved in the MeJA-responsiveness
PfNAC73	TGACG-motif	TGACG	cis-acting regulatory element involved in the MeJA-responsiveness
PfNAC73	TGACG-motif	TGACG	cis-acting regulatory element involved in the MeJA-responsiveness
PfNAC75	TGACG-motif	TGACG	cis-acting regulatory element involved in the MeJA-responsiveness
PfNAC75	TGACG-motif	TGACG	cis-acting regulatory element involved in the MeJA-responsiveness
PfNAC75	TGACG-motif	TGACG	cis-acting regulatory element involved in the MeJA-responsiveness
PfNAC75	TGACG-motif	TGACG	cis-acting regulatory element involved in the MeJA-responsiveness
PfNAC75	TGACG-motif	TGACG	cis-acting regulatory element involved in the MeJA-responsiveness
PfNAC75	TGACG-motif	TGACG	cis-acting regulatory element involved in the MeJA-responsiveness
PfNAC75	TGACG-motif	TGACG	cis-acting regulatory element involved in the MeJA-responsiveness
PfNAC75	CGTCA-motif	CGTCA	cis-acting regulatory element involved in the MeJA-responsiveness
PfNAC75	CGTCA-motif	CGTCA	cis-acting regulatory element involved in the MeJA-responsiveness
PfNAC75	CGTCA-motif	CGTCA	cis-acting regulatory element involved in the MeJA-responsiveness
PfNAC75	CGTCA-motif	CGTCA	cis-acting regulatory element involved in the MeJA-responsiveness
PfNAC75	CGTCA-motif	CGTCA	cis-acting regulatory element involved in the MeJA-responsiveness
PfNAC75	CGTCA-motif	CGTCA	cis-acting regulatory element involved in the MeJA-responsiveness
PfNAC75	CGTCA-motif	CGTCA	cis-acting regulatory element involved in the MeJA-responsiveness
PfNAC76	CGTCA-motif	CGTCA	cis-acting regulatory element involved in the MeJA-responsiveness
PfNAC76	CGTCA-motif	CGTCA	cis-acting regulatory element involved in the MeJA-responsiveness
PfNAC76	TGACG-motif	TGACG	cis-acting regulatory element involved in the MeJA-responsiveness
PfNAC76	TGACG-motif	TGACG	cis-acting regulatory element involved in the MeJA-responsiveness
PfNAC79	TGACG-motif	TGACG	cis-acting regulatory element involved in the MeJA-responsiveness
PfNAC79	CGTCA-motif	CGTCA	cis-acting regulatory element involved in the MeJA-responsiveness
PfNAC82	CGTCA-motif	CGTCA	cis-acting regulatory element involved in the MeJA-responsiveness
PfNAC82	CGTCA-motif	CGTCA	cis-acting regulatory element involved in the MeJA-responsiveness
PfNAC82	CGTCA-motif	CGTCA	cis-acting regulatory element involved in the MeJA-responsiveness
PfNAC82	TGACG-motif	TGACG	cis-acting regulatory element involved in the MeJA-responsiveness
PfNAC82	TGACG-motif	TGACG	cis-acting regulatory element involved in the MeJA-responsiveness
PfNAC82	TGACG-motif	TGACG	cis-acting regulatory element involved in the MeJA-responsiveness
PfNAC83	CGTCA-motif	CGTCA	cis-acting regulatory element involved in the MeJA-responsiveness
PfNAC83	CGTCA-motif	CGTCA	cis-acting regulatory element involved in the MeJA-responsiveness
PfNAC83	TGACG-motif	TGACG	cis-acting regulatory element involved in the MeJA-responsiveness
PfNAC83	TGACG-motif	TGACG	cis-acting regulatory element involved in the MeJA-responsiveness
PfNAC84	CGTCA-motif	CGTCA	cis-acting regulatory element involved in the MeJA-responsiveness
PfNAC84	TGACG-motif	TGACG	cis-acting regulatory element involved in the MeJA-responsiveness
PfNAC87	CGTCA-motif	CGTCA	cis-acting regulatory element involved in the MeJA-responsiveness
PfNAC87	CGTCA-motif	CGTCA	cis-acting regulatory element involved in the MeJA-responsiveness
PfNAC87	CGTCA-motif	CGTCA	cis-acting regulatory element involved in the MeJA-responsiveness
PfNAC87	TGACG-motif	TGACG	cis-acting regulatory element involved in the MeJA-responsiveness
PfNAC87	TGACG-motif	TGACG	cis-acting regulatory element involved in the MeJA-responsiveness
PfNAC87	TGACG-motif	TGACG	cis-acting regulatory element involved in the MeJA-responsiveness
PfNAC88	CGTCA-motif	CGTCA	cis-acting regulatory element involved in the MeJA-responsiveness
PfNAC88	CGTCA-motif	CGTCA	cis-acting regulatory element involved in the MeJA-responsiveness
PfNAC88	CGTCA-motif	CGTCA	cis-acting regulatory element involved in the MeJA-responsiveness
PfNAC88	CGTCA-motif	CGTCA	cis-acting regulatory element involved in the MeJA-responsiveness
PfNAC88	TGACG-motif	TGACG	cis-acting regulatory element involved in the MeJA-responsiveness
PfNAC88	TGACG-motif	TGACG	cis-acting regulatory element involved in the MeJA-responsiveness
PfNAC88	TGACG-motif	TGACG	cis-acting regulatory element involved in the MeJA-responsiveness
PfNAC88	TGACG-motif	TGACG	cis-acting regulatory element involved in the MeJA-responsiveness
PfNAC89	TGACG-motif	TGACG	cis-acting regulatory element involved in the MeJA-responsiveness
PfNAC89	CGTCA-motif	CGTCA	cis-acting regulatory element involved in the MeJA-responsiveness
PfNAC90	TGACG-motif	TGACG	cis-acting regulatory element involved in the MeJA-responsiveness
PfNAC90	TGACG-motif	TGACG	cis-acting regulatory element involved in the MeJA-responsiveness
PfNAC90	TGACG-motif	TGACG	cis-acting regulatory element involved in the MeJA-responsiveness
PfNAC90	TGACG-motif	TGACG	cis-acting regulatory element involved in the MeJA-responsiveness
PfNAC90	CGTCA-motif	CGTCA	cis-acting regulatory element involved in the MeJA-responsiveness
PfNAC90	CGTCA-motif	CGTCA	cis-acting regulatory element involved in the MeJA-responsiveness
PfNAC90	CGTCA-motif	CGTCA	cis-acting regulatory element involved in the MeJA-responsiveness
PfNAC90	CGTCA-motif	CGTCA	cis-acting regulatory element involved in the MeJA-responsiveness
PfNAC91	CGTCA-motif	CGTCA	cis-acting regulatory element involved in the MeJA-responsiveness
PfNAC91	TGACG-motif	TGACG	cis-acting regulatory element involved in the MeJA-responsiveness
PfNAC92	CGTCA-motif	CGTCA	cis-acting regulatory element involved in the MeJA-responsiveness
PfNAC92	CGTCA-motif	CGTCA	cis-acting regulatory element involved in the MeJA-responsiveness
PfNAC92	CGTCA-motif	CGTCA	cis-acting regulatory element involved in the MeJA-responsiveness
PfNAC92	TGACG-motif	TGACG	cis-acting regulatory element involved in the MeJA-responsiveness
PfNAC92	TGACG-motif	TGACG	cis-acting regulatory element involved in the MeJA-responsiveness
PfNAC92	TGACG-motif	TGACG	cis-acting regulatory element involved in the MeJA-responsiveness
PfNAC93	CGTCA-motif	CGTCA	cis-acting regulatory element involved in the MeJA-responsiveness
PfNAC93	CGTCA-motif	CGTCA	cis-acting regulatory element involved in the MeJA-responsiveness
PfNAC93	TGACG-motif	TGACG	cis-acting regulatory element involved in the MeJA-responsiveness
PfNAC93	TGACG-motif	TGACG	cis-acting regulatory element involved in the MeJA-responsiveness
PfNAC94	TGACG-motif	TGACG	cis-acting regulatory element involved in the MeJA-responsiveness
PfNAC94	TGACG-motif	TGACG	cis-acting regulatory element involved in the MeJA-responsiveness
PfNAC94	CGTCA-motif	CGTCA	cis-acting regulatory element involved in the MeJA-responsiveness
PfNAC94	CGTCA-motif	CGTCA	cis-acting regulatory element involved in the MeJA-responsiveness
PfNAC95	CGTCA-motif	CGTCA	cis-acting regulatory element involved in the MeJA-responsiveness
PfNAC95	CGTCA-motif	CGTCA	cis-acting regulatory element involved in the MeJA-responsiveness
PfNAC95	TGACG-motif	TGACG	cis-acting regulatory element involved in the MeJA-responsiveness
PfNAC95	TGACG-motif	TGACG	cis-acting regulatory element involved in the MeJA-responsiveness
PfNAC97	TGACG-motif	TGACG	cis-acting regulatory element involved in the MeJA-responsiveness
PfNAC97	TGACG-motif	TGACG	cis-acting regulatory element involved in the MeJA-responsiveness
PfNAC97	TGACG-motif	TGACG	cis-acting regulatory element involved in the MeJA-responsiveness
PfNAC97	CGTCA-motif	CGTCA	cis-acting regulatory element involved in the MeJA-responsiveness
PfNAC97	CGTCA-motif	CGTCA	cis-acting regulatory element involved in the MeJA-responsiveness
PfNAC97	CGTCA-motif	CGTCA	cis-acting regulatory element involved in the MeJA-responsiveness
PfNAC99	TGACG-motif	TGACG	cis-acting regulatory element involved in the MeJA-responsiveness
PfNAC99	TGACG-motif	TGACG	cis-acting regulatory element involved in the MeJA-responsiveness
PfNAC99	TGACG-motif	TGACG	cis-acting regulatory element involved in the MeJA-responsiveness
PfNAC99	CGTCA-motif	CGTCA	cis-acting regulatory element involved in the MeJA-responsiveness
PfNAC99	CGTCA-motif	CGTCA	cis-acting regulatory element involved in the MeJA-responsiveness
PfNAC99	CGTCA-motif	CGTCA	cis-acting regulatory element involved in the MeJA-responsiveness
PfNAC101	TGACG-motif	TGACG	cis-acting regulatory element involved in the MeJA-responsiveness
PfNAC101	CGTCA-motif	CGTCA	cis-acting regulatory element involved in the MeJA-responsiveness
PfNAC102	CGTCA-motif	CGTCA	cis-acting regulatory element involved in the MeJA-responsiveness
PfNAC102	CGTCA-motif	CGTCA	cis-acting regulatory element involved in the MeJA-responsiveness
PfNAC102	TGACG-motif	TGACG	cis-acting regulatory element involved in the MeJA-responsiveness
PfNAC102	TGACG-motif	TGACG	cis-acting regulatory element involved in the MeJA-responsiveness
PfNAC103	TGACG-motif	TGACG	cis-acting regulatory element involved in the MeJA-responsiveness
PfNAC103	TGACG-motif	TGACG	cis-acting regulatory element involved in the MeJA-responsiveness
PfNAC103	CGTCA-motif	CGTCA	cis-acting regulatory element involved in the MeJA-responsiveness
PfNAC103	CGTCA-motif	CGTCA	cis-acting regulatory element involved in the MeJA-responsiveness
PfNAC104	TGACG-motif	TGACG	cis-acting regulatory element involved in the MeJA-responsiveness
PfNAC104	CGTCA-motif	CGTCA	cis-acting regulatory element involved in the MeJA-responsiveness
PfNAC105	TGACG-motif	TGACG	cis-acting regulatory element involved in the MeJA-responsiveness
PfNAC105	TGACG-motif	TGACG	cis-acting regulatory element involved in the MeJA-responsiveness
PfNAC105	TGACG-motif	TGACG	cis-acting regulatory element involved in the MeJA-responsiveness
PfNAC105	CGTCA-motif	CGTCA	cis-acting regulatory element involved in the MeJA-responsiveness
PfNAC105	CGTCA-motif	CGTCA	cis-acting regulatory element involved in the MeJA-responsiveness
PfNAC105	CGTCA-motif	CGTCA	cis-acting regulatory element involved in the MeJA-responsiveness
PfNAC106	TGACG-motif	TGACG	cis-acting regulatory element involved in the MeJA-responsiveness
PfNAC106	CGTCA-motif	CGTCA	cis-acting regulatory element involved in the MeJA-responsiveness
PfNAC107	CGTCA-motif	CGTCA	cis-acting regulatory element involved in the MeJA-responsiveness
PfNAC107	CGTCA-motif	CGTCA	cis-acting regulatory element involved in the MeJA-responsiveness
PfNAC107	TGACG-motif	TGACG	cis-acting regulatory element involved in the MeJA-responsiveness
PfNAC107	TGACG-motif	TGACG	cis-acting regulatory element involved in the MeJA-responsiveness
PfNAC108	CGTCA-motif	CGTCA	cis-acting regulatory element involved in the MeJA-responsiveness
PfNAC108	TGACG-motif	TGACG	cis-acting regulatory element involved in the MeJA-responsiveness
PfNAC1	GT1-motif	GGTTAA	light responsive element
PfNAC1	GT1-motif	GGTTAA	light responsive element
PfNAC3	GT1-motif	GGTTAA	light responsive element
PfNAC5	GT1-motif	GGTTAA	light responsive element
PfNAC6	GT1-motif	GGTTAA	light responsive element
PfNAC7	GT1-motif	GGTTAA	light responsive element
PfNAC8	GT1-motif	GGTTAA	light responsive element
PfNAC8	GT1-motif	GGTTAA	light responsive element
PfNAC8	GT1-motif	GGTTAA	light responsive element
PfNAC9	GT1-motif	GGTTAA	light responsive element
PfNAC13	GT1-motif	GGTTAA	light responsive element
PfNAC14	GT1-motif	GGTTAA	light responsive element
PfNAC15	GT1-motif	GGTTAA	light responsive element
PfNAC16	GT1-motif	GGTTAA	light responsive element
PfNAC17	GT1-motif	GGTTAA	light responsive element
PfNAC21	GT1-motif	GGTTAA	light responsive element
PfNAC22	GT1-motif	GGTTAA	light responsive element
PfNAC23	GT1-motif	GGTTAA	light responsive element
PfNAC24	GT1-motif	GGTTAA	light responsive element
PfNAC24	GT1-motif	GGTTAA	light responsive element
PfNAC25	GT1-motif	GGTTAA	light responsive element
PfNAC26	GT1-motif	GGTTAA	light responsive element
PfNAC26	GT1-motif	GGTTAA	light responsive element
PfNAC27	GT1-motif	GGTTAA	light responsive element
PfNAC32	GT1-motif	GGTTAA	light responsive element
PfNAC36	GT1-motif	GGTTAA	light responsive element
PfNAC37	GT1-motif	GGTTAA	light responsive element
PfNAC38	GT1-motif	GGTTAA	light responsive element
PfNAC38	GT1-motif	GGTTAA	light responsive element
PfNAC39	GT1-motif	GGTTAA	light responsive element
PfNAC40	GT1-motif	GGTTAA	light responsive element
PfNAC41	GT1-motif	GGTTAA	light responsive element
PfNAC42	GT1-motif	GGTTAA	light responsive element
PfNAC42	GT1-motif	GGTTAA	light responsive element
PfNAC44	GT1-motif	GGTTAA	light responsive element
PfNAC44	GT1-motif	GGTTAA	light responsive element
PfNAC44	GT1-motif	GGTTAA	light responsive element
PfNAC45	GT1-motif	GGTTAA	light responsive element
PfNAC46	GT1-motif	GGTTAA	light responsive element
PfNAC46	GT1-motif	GGTTAA	light responsive element
PfNAC47	GT1-motif	GGTTAA	light responsive element
PfNAC52	GT1-motif	GGTTAA	light responsive element
PfNAC52	GT1-motif	GGTTAA	light responsive element
PfNAC53	GT1-motif	GGTTAA	light responsive element
PfNAC54	GT1-motif	GGTTAA	light responsive element
PfNAC54	GT1-motif	GGTTAA	light responsive element
PfNAC55	GT1-motif	GGTTAA	light responsive element
PfNAC55	GT1-motif	GGTTAA	light responsive element
PfNAC56	GT1-motif	GGTTAA	light responsive element
PfNAC56	GT1-motif	GGTTAA	light responsive element
PfNAC56	GT1-motif	GGTTAA	light responsive element
PfNAC57	GT1-motif	GGTTAA	light responsive element
PfNAC59	GT1-motif	GGTTAA	light responsive element
PfNAC59	GT1-motif	GGTTAA	light responsive element
PfNAC60	GT1-motif	GGTTAA	light responsive element
PfNAC63	GT1-motif	GGTTAA	light responsive element
PfNAC63	GT1-motif	GGTTAA	light responsive element
PfNAC64	GT1-motif	GGTTAA	light responsive element
PfNAC65	GT1-motif	GGTTAA	light responsive element
PfNAC66	GT1-motif	GGTTAA	light responsive element
PfNAC66	GT1-motif	GGTTAA	light responsive element
PfNAC66	GT1-motif	GGTTAA	light responsive element
PfNAC67	GT1-motif	GGTTAA	light responsive element
PfNAC67	GT1-motif	GGTTAA	light responsive element
PfNAC67	GT1-motif	GGTTAA	light responsive element
PfNAC68	GT1-motif	GGTTAA	light responsive element
PfNAC70	GT1-motif	GGTTAA	light responsive element
PfNAC72	GT1-motif	GGTTAA	light responsive element
PfNAC72	GT1-motif	GGTTAA	light responsive element
PfNAC72	GT1-motif	GGTTAA	light responsive element
PfNAC75	GT1-motif	GGTTAA	light responsive element
PfNAC78	GT1-motif	GGTTAA	light responsive element
PfNAC80	GT1-motif	GGTTAA	light responsive element
PfNAC83	GT1-motif	GGTTAA	light responsive element
PfNAC84	GT1-motif	GGTTAA	light responsive element
PfNAC88	GT1-motif	GGTTAA	light responsive element
PfNAC89	GT1-motif	GGTTAA	light responsive element
PfNAC90	GT1-motif	GGTTAA	light responsive element
PfNAC92	GT1-motif	GGTTAA	light responsive element
PfNAC92	GT1-motif	GGTTAA	light responsive element
PfNAC94	GT1-motif	GGTTAA	light responsive element
PfNAC97	GT1-motif	GGTTAA	light responsive element
PfNAC98	GT1-motif	GGTTAA	light responsive element
PfNAC98	GT1-motif	GGTTAA	light responsive element
PfNAC99	GT1-motif	GGTTAA	light responsive element
PfNAC100	GT1-motif	GGTTAA	light responsive element
PfNAC101	GT1-motif	GGTTAA	light responsive element
PfNAC101	GT1-motif	GGTTAA	light responsive element
PfNAC101	GT1-motif	GGTTAA	light responsive element
PfNAC103	GT1-motif	GGTTAA	light responsive element
PfNAC103	GT1-motif	GGTTAA	light responsive element
PfNAC104	GT1-motif	GGTTAA	light responsive element
PfNAC104	GT1-motif	GGTTAA	light responsive element
PfNAC105	GT1-motif	GGTTAA	light responsive element
PfNAC106	GT1-motif	GGTTAA	light responsive element
PfNAC107	GT1-motif	GGTTAA	light responsive element
PfNAC107	GT1-motif	GGTTAA	light responsive element
PfNAC1	GT1-motif	GGTTAAT	light responsive element
PfNAC6	GT1-motif	GGTTAAT	light responsive element
PfNAC8	GT1-motif	GGTTAAT	light responsive element
PfNAC9	GT1-motif	GGTTAAT	light responsive element
PfNAC9	GT1-motif	GGTTAAT	light responsive element
PfNAC11	GT1-motif	GGTTAAT	light responsive element
PfNAC12	GT1-motif	GGTTAAT	light responsive element
PfNAC13	GT1-motif	GGTTAAT	light responsive element
PfNAC15	GT1-motif	GGTTAAT	light responsive element
PfNAC24	GT1-motif	GGTTAAT	light responsive element
PfNAC25	GT1-motif	GGTTAAT	light responsive element
PfNAC26	GT1-motif	GGTTAAT	light responsive element
PfNAC33	GT1-motif	GGTTAAT	light responsive element
PfNAC40	GT1-motif	GGTTAAT	light responsive element
PfNAC41	GT1-motif	GGTTAAT	light responsive element
PfNAC43	GT1-motif	GGTTAAT	light responsive element
PfNAC47	GT1-motif	GGTTAAT	light responsive element
PfNAC54	GT1-motif	GGTTAAT	light responsive element
PfNAC55	GT1-motif	GGTTAAT	light responsive element
PfNAC56	GT1-motif	GGTTAAT	light responsive element
PfNAC57	GT1-motif	GGTTAAT	light responsive element
PfNAC58	GT1-motif	GGTTAAT	light responsive element
PfNAC59	GT1-motif	GGTTAAT	light responsive element
PfNAC60	GT1-motif	GGTTAAT	light responsive element
PfNAC65	GT1-motif	GGTTAAT	light responsive element
PfNAC66	GT1-motif	GGTTAAT	light responsive element
PfNAC66	GT1-motif	GGTTAAT	light responsive element
PfNAC67	GT1-motif	GGTTAAT	light responsive element
PfNAC68	GT1-motif	GGTTAAT	light responsive element
PfNAC70	GT1-motif	GGTTAAT	light responsive element
PfNAC70	GT1-motif	GGTTAAT	light responsive element
PfNAC70	GT1-motif	GGTTAAT	light responsive element
PfNAC72	GT1-motif	GGTTAAT	light responsive element
PfNAC72	GT1-motif	GGTTAAT	light responsive element
PfNAC75	GT1-motif	GGTTAAT	light responsive element
PfNAC75	GT1-motif	GGTTAAT	light responsive element
PfNAC76	GT1-motif	GGTTAAT	light responsive element
PfNAC77	GT1-motif	GGTTAAT	light responsive element
PfNAC78	GT1-motif	GGTTAAT	light responsive element
PfNAC82	GT1-motif	GGTTAAT	light responsive element
PfNAC83	GT1-motif	GGTTAAT	light responsive element
PfNAC83	GT1-motif	GGTTAAT	light responsive element
PfNAC84	GT1-motif	GGTTAAT	light responsive element
PfNAC87	GT1-motif	GGTTAAT	light responsive element
PfNAC87	GT1-motif	GGTTAAT	light responsive element
PfNAC88	GT1-motif	GGTTAAT	light responsive element
PfNAC89	GT1-motif	GGTTAAT	light responsive element
PfNAC90	GT1-motif	GGTTAAT	light responsive element
PfNAC90	GT1-motif	GGTTAAT	light responsive element
PfNAC90	GT1-motif	GGTTAAT	light responsive element
PfNAC92	GT1-motif	GGTTAAT	light responsive element
PfNAC92	GT1-motif	GGTTAAT	light responsive element
PfNAC101	GT1-motif	GGTTAAT	light responsive element
PfNAC107	GT1-motif	GGTTAAT	light responsive element
PfNAC108	GT1-motif	GGTTAAT	light responsive element
PfNAC1	Sp1	GGGCGG	light responsive element
PfNAC7	Sp1	GGGCGG	light responsive element
PfNAC11	Sp1	GGGCGG	light responsive element
PfNAC12	Sp1	GGGCGG	light responsive element
PfNAC16	Sp1	GGGCGG	light responsive element
PfNAC17	Sp1	GGGCGG	light responsive element
PfNAC22	Sp1	GGGCGG	light responsive element
PfNAC22	Sp1	GGGCGG	light responsive element
PfNAC23	Sp1	GGGCGG	light responsive element
PfNAC24	Sp1	GGGCGG	light responsive element
PfNAC26	GT1-motif	GCGGTAATT	light responsive element
PfNAC32	Sp1	GGGCGG	light responsive element
PfNAC40	Sp1	GGGCGG	light responsive element
PfNAC41	Sp1	GGGCGG	light responsive element
PfNAC49	Sp1	GGGCGG	light responsive element
PfNAC50	Sp1	GGGCGG	light responsive element
PfNAC52	Sp1	GGGCGG	light responsive element
PfNAC54	Sp1	GGGCGG	light responsive element
PfNAC55	Sp1	GGGCGG	light responsive element
PfNAC56	Sp1	GGGCGG	light responsive element
PfNAC57	Sp1	GGGCGG	light responsive element
PfNAC59	Sp1	GGGCGG	light responsive element
PfNAC60	Sp1	GGGCGG	light responsive element
PfNAC66	Sp1	GGGCGG	light responsive element
PfNAC69	Sp1	GGGCGG	light responsive element
PfNAC69	Sp1	GGGCGG	light responsive element
PfNAC72	Sp1	GGGCGG	light responsive element
PfNAC76	Sp1	GGGCGG	light responsive element
PfNAC81	Sp1	GGGCGG	light responsive element
PfNAC83	Sp1	GGGCGG	light responsive element
PfNAC87	Sp1	GGGCGG	light responsive element
PfNAC87	Sp1	GGGCGG	light responsive element
PfNAC92	Sp1	GGGCGG	light responsive element
PfNAC98	Sp1	GGGCGG	light responsive element
PfNAC100	Sp1	GGGCGG	light responsive element
PfNAC106	Sp1	GGGCGG	light responsive element
PfNAC106	Sp1	GGGCGG	light responsive element
PfNAC2	3-AF1 binding site	TAAGAGAGGAA	light responsive element
PfNAC4	3-AF1 binding site	TAAGAGAGGAA	light responsive element
PfNAC14	3-AF1 binding site	TAAGAGAGGAA	light responsive element
PfNAC14	GT1-motif	GTGTGTGAA	light responsive element
PfNAC19	3-AF1 binding site	TAAGAGAGGAA	light responsive element
PfNAC20	GT1-motif	GTGTGTGAA	light responsive element
PfNAC42	3-AF1 binding site	TAAGAGAGGAA	light responsive element
PfNAC50	3-AF1 binding site	TAAGAGAGGAA	light responsive element
PfNAC51	3-AF1 binding site	TAAGAGAGGAA	light responsive element
PfNAC52	GT1-motif	GTGTGTGAA	light responsive element
PfNAC68	GT1-motif	GTGTGTGAA	light responsive element
PfNAC68	GT1-motif	GTGTGTGAA	light responsive element
PfNAC71	GT1-motif	GTGTGTGAA	light responsive element
PfNAC71	GT1-motif	GTGTGTGAA	light responsive element
PfNAC91	GT1-motif	GTGTGTGAA	light responsive element
PfNAC91	GT1-motif	GTGTGTGAA	light responsive element
PfNAC96	3-AF1 binding site	TAAGAGAGGAA	light responsive element
PfNAC98	GT1-motif	GTGTGTGAA	light responsive element
PfNAC104	GT1-motif	GTGTGTGAA	light responsive element
PfNAC61	AAAC-motif	CAATCAAAACCT	light responsive element
PfNAC102	AAAC-motif	CAATCAAAACCT	light responsive element
PfNAC1	MBS	CAACTG	MYB binding site involved in drought-inducibility
PfNAC2	MBS	CAACTG	MYB binding site involved in drought-inducibility
PfNAC4	MBS	CAACTG	MYB binding site involved in drought-inducibility
PfNAC5	MBS	CAACTG	MYB binding site involved in drought-inducibility
PfNAC6	MBS	CAACTG	MYB binding site involved in drought-inducibility
PfNAC8	MBS	CAACTG	MYB binding site involved in drought-inducibility
PfNAC9	MBS	CAACTG	MYB binding site involved in drought-inducibility
PfNAC9	MBS	CAACTG	MYB binding site involved in drought-inducibility
PfNAC11	MBS	CAACTG	MYB binding site involved in drought-inducibility
PfNAC12	MBS	CAACTG	MYB binding site involved in drought-inducibility
PfNAC19	MBS	CAACTG	MYB binding site involved in drought-inducibility
PfNAC22	MBS	CAACTG	MYB binding site involved in drought-inducibility
PfNAC28	MBS	CAACTG	MYB binding site involved in drought-inducibility
PfNAC33	MBS	CAACTG	MYB binding site involved in drought-inducibility
PfNAC34	MBS	CAACTG	MYB binding site involved in drought-inducibility
PfNAC37	MBS	CAACTG	MYB binding site involved in drought-inducibility
PfNAC38	MBS	CAACTG	MYB binding site involved in drought-inducibility
PfNAC42	MBS	CAACTG	MYB binding site involved in drought-inducibility
PfNAC44	MBS	CAACTG	MYB binding site involved in drought-inducibility
PfNAC45	MBS	CAACTG	MYB binding site involved in drought-inducibility
PfNAC46	MBS	CAACTG	MYB binding site involved in drought-inducibility
PfNAC47	MBS	CAACTG	MYB binding site involved in drought-inducibility
PfNAC49	MBS	CAACTG	MYB binding site involved in drought-inducibility
PfNAC49	MBS	CAACTG	MYB binding site involved in drought-inducibility
PfNAC50	MBS	CAACTG	MYB binding site involved in drought-inducibility
PfNAC53	MBS	CAACTG	MYB binding site involved in drought-inducibility
PfNAC53	MBS	CAACTG	MYB binding site involved in drought-inducibility
PfNAC54	MBS	CAACTG	MYB binding site involved in drought-inducibility
PfNAC56	MBS	CAACTG	MYB binding site involved in drought-inducibility
PfNAC57	MBS	CAACTG	MYB binding site involved in drought-inducibility
PfNAC58	MBS	CAACTG	MYB binding site involved in drought-inducibility
PfNAC59	MBS	CAACTG	MYB binding site involved in drought-inducibility
PfNAC61	MBS	CAACTG	MYB binding site involved in drought-inducibility
PfNAC61	MBS	CAACTG	MYB binding site involved in drought-inducibility
PfNAC64	MBS	CAACTG	MYB binding site involved in drought-inducibility
PfNAC68	MBS	CAACTG	MYB binding site involved in drought-inducibility
PfNAC68	MBS	CAACTG	MYB binding site involved in drought-inducibility
PfNAC69	MBS	CAACTG	MYB binding site involved in drought-inducibility
PfNAC73	MBS	CAACTG	MYB binding site involved in drought-inducibility
PfNAC74	MBS	CAACTG	MYB binding site involved in drought-inducibility
PfNAC74	MBS	CAACTG	MYB binding site involved in drought-inducibility
PfNAC76	MBS	CAACTG	MYB binding site involved in drought-inducibility
PfNAC78	MBS	CAACTG	MYB binding site involved in drought-inducibility
PfNAC79	MBS	CAACTG	MYB binding site involved in drought-inducibility
PfNAC80	MBS	CAACTG	MYB binding site involved in drought-inducibility
PfNAC82	MBS	CAACTG	MYB binding site involved in drought-inducibility
PfNAC83	MBS	CAACTG	MYB binding site involved in drought-inducibility
PfNAC87	MBS	CAACTG	MYB binding site involved in drought-inducibility
PfNAC93	MBS	CAACTG	MYB binding site involved in drought-inducibility
PfNAC96	MBS	CAACTG	MYB binding site involved in drought-inducibility
PfNAC99	MBS	CAACTG	MYB binding site involved in drought-inducibility
PfNAC99	MBS	CAACTG	MYB binding site involved in drought-inducibility
PfNAC104	MBS	CAACTG	MYB binding site involved in drought-inducibility
PfNAC105	MBS	CAACTG	MYB binding site involved in drought-inducibility

## Sheet: Table S5
Table S5 Duplicate gene pair&ka_ks
Gene_name	method	Ka	Ks	Ka/Ks	P value	length
PfNAC53-PfNAC99	MA	8.85107e-05	0.0885107	0.001	0	1017
PfNAC60-PfNAC84	MA	0.00270821	0.0616284	0.0439442	2.19767e-08	1128
PfNAC7-PfNAC27	MA	0.00693151	0.142141	0.0487652	6.24528e-13	867
PfNAC66-PfNAC100	MA	0.241514	3.97435	0.0607683	0	912
PfNAC66-PfNAC106	MA	0.26755	3.69988	0.0723132	0	915
PfNAC52-PfNAC98	MA	0.00391312	0.0516868	0.0757082	3.42906e-06	951
PfNAC55-PfNAC100	MA	0.258961	2.87703	0.0900096	0	936
PfNAC59-PfNAC83	MA	0.00532792	0.0522105	0.102047	0.000446497	480
PfNAC8-PfNAC26	MA	0.0119652	0.116909	0.102346	8.33104e-07	705
PfNAC33-PfNAC38	MA	0.126437	1.1934	0.105947	4.58528e-88	1062
PfNAC55-PfNAC106	MA	0.279665	2.59388	0.107817	0	939
PfNAC33-PfNAC101	MA	0.126558	1.11609	0.113395	2.83418e-80	1062
PfNAC56-PfNAC80	MA	0.00766122	0.0653072	0.117311	0.000844105	564
PfNAC63-PfNAC85	MA	0.0103729	0.072143	0.143783	2.05098e-06	1014
PfNAC51-PfNAC65	MA	0.172584	1.17796	0.14651	1.31339e-67	894
PfNAC31-PfNAC48	MA	0.00875707	0.0563047	0.15553	1.97632e-08	1794
PfNAC30-PfNAC47	MA	0.00944803	0.0600835	0.157248	8.31576e-05	906
PfNAC65-PfNAC97	MA	0.174125	1.08576	0.160372	2.52413e-60	894
PfNAC2-PfNAC4	MA	0.0152236	0.0869067	0.175172	1.91118e-07	1209
PfNAC58-PfNAC82	MA	0.0127376	0.0717854	0.177439	3.41156e-05	837
PfNAC34-PfNAC42	MA	0.0153292	0.0795888	0.192606	1.29771e-05	918
PfNAC68-PfNAC104	MA	0.0141424	0.0674332	0.209724	9.01389e-05	999
PfNAC39-PfNAC41	MA	0.278188	1.15074	0.241747	1.23909e-82	1641
PfNAC10-PfNAC95	MA	0.0141944	0.0563832	0.251748	0.000880212	777
PfNAC32-PfNAC39	MA	0.277216	1.09952	0.252123	1.09203e-76	1641
PfNAC11-PfNAC22	MA	0.00794339	0.0308387	0.257578	0.00225929	1176
PfNAC74-PfNAC94	MA	0.0292899	0.111061	0.263727	0.000344471	603
PfNAC5-PfNAC79	MA	0.0161781	0.0560057	0.288865	0.000458759	1077
PfNAC70-PfNAC90	MA	0.0117064	0.0356381	0.32848	0.024309	762
PfNAC69-PfNAC105	MA	0.0139633	0.0411773	0.339102	0.0169046	711
PfNAC6-PfNAC78	MA	0.021134	0.0598446	0.353148	0.0026217	1179
PfNAC37-PfNAC46	MA	0.0219133	0.0428755	0.511092	0.0994589	954
PfNAC15-PfNAC19	MA	0.0158954	0.0206282	0.770569	0.618398	678

## Sheet: Table S6
Table S6 Primer Information
Primer name	Forward Primer (5'to3')	Reverse Primer (5'to3')
PfNAC5	ATGGCCATTGCAGCCGCCAT	TTACTTGAACAGATCATTGTT
PfNAC29	ATGATCGATCGAGTTGCAGT	TCATACATGGAAGGAGTTGA
PfNAC40	ATGAACAATCAAGAAGAAAG	TTACTTGAAAAGGTTGGTGAA
PfNAC80	ATGGGAGAAATGGCAACGGG	TTACTTCACATCTTCTCGAT
PfNAC5-1304	CCATGGTAGATCTATGGCCATTGCAGCCGCCATGA	CGAGCTGGTCACCTTACTTGAACAGATCATTGTTGTAGTCCTTGATCGCATTCCACT
PfNAC29-1304	TGACCATGGTAGATCTATGATCGATCGAGTTGCAGTTGATGA	ATTCGAGCTGGTCACCTCATACATGGAAGGAGTTGATGAAGTGATCA
PfNAC40-1304	TGACCATGGTAGATCTATGAACAATCAAGAAGAAAGCAACGACAG	ATTCGAGCTGGTCACCTTACTTGAAAAGGTTGGTGAAGTCTTTGCT
PfNAC80-1304	TGACCATGGTAGATCTatgggagaAATGGCAACGGGA	ATTCGAGCTGGTCACCTTACTTCACATCTTCTCGATCAAGCTTCACT
PfNAC5-PHB-YFP	tctctCCaagcttATGGCCATTGCAGCCGCCA	accatACTAGTgagctcCTTGAACAGATCATTGTTGTAGTCCTTGATCGCATTCCAC
PfNAC29-PHB-YFP	ctctctctCCaagcttATGATCGATCGAGTTGCAGTTGATGA	ctcaccatACTAGTgagctcTACATGGAAGGAGTTGATGAAGTGATCA
PfNAC40-PHB-YFP	ctcaccatACTAGTgagctcCTTGAAAAGGTTGGTGAAGTCTTTGCT	ctctctctCCaagcttATGAACAATCAAGAAGAAAGCAACGACAG
PfNAC80-PHB-YFP	ctctctctCCaagcttatgggagaAATGGCAACGGGA	ctcaccatACTAGTgagctcCTTCACATCTTCTCGATCAAGCTTCACT
PfNAC5-pGADT7	GGAGGCCAGTGAATTCATGGCCATTGCAGCCG	CGAGCTCGATGGATCCTTACTTGAACAGATCATTGTTGTAGTCCTTGA
PfNAC29-pGADT7	GGAGGCCAGTGAATTCATGATCGATCGAGTTGCAGTTGATG	CGAGCTCGATGGATCCTCATACATGGAAGGAGTTGATGAAGTGATCA
PfNAC40-pGADT7	GGAGGCCAGTGAATTCATGAACAATCAAGAAGAAAGCAACGACAG	CGAGCTCGATGGATCCTTACTTGAAAAGGTTGGTGAAGTCTTTGCT
PfNAC80-pGADT7	GGAGGCCAGTGAATTCatgggagaAATGGCAACGGG	CGAGCTCGATGGATCCTTACTTCACATCTTCTCGATCAAGCTTCACT
PfC4Hpro	ATTTGTATGACATCGTGTAACGG	TAGGACCCAAACCGCACAAA
PfC4H-pGreenⅡ0800	cggtatcgataagcttagacatatatttgtatgacatcgtgtaacggat	tagaactagtggatcctattttgcgttagacagattaaataggacccaaac
β-actin	GAGGTTGGATCTTGCTGGTC	GCTCGGCAGTTGTGGTAA
PfNAC40-qPCR	CAACGACAGCAGGCAGGATGAG	ACGGCGGAGGTAGAACTCGAC
PfNAC29-qPCR	GCAGCAGTACCACCCAACCATC	CAGCAGGATTGGGCGGTGTG
PfNAC80-qPCR	GGACACGGAGCAGTGGTTCTTC	GACCCGGTGGCCTTCCAGTAG
PfPAL-qPCR	CAGAGATAACGGCGGCATTAAGG	ATGCTCTCCATCACCCAGTCAC
PfC4H-qPCR	GTCGTCGCCACCATCGTCTC	TGGAGCCAGTTGCCGAATACG
PfTAT-qPCR	AGAGATGGTTGGTTCCTGGTTGG	CCTCCGCAGATGTCACAGTATTTC
PfHPPR-qPCR	TGAGTGTGATAAGTATGTGAGG	GCTAAGCCAATTCTGCCCAATCC
Pf4CL-qPCR	GGTGGTGGATAAGTACGACCTCTC	AACTTATTCCTCACCGCCTCCTC
